# Supplementary material for: Annotating and quantifying pri-miRNA transcripts using RNA-Seq data of wild type and serrate-1 globular stage embryos of Arabidopsis thaliana
Source: Data Brief. 2017 Oct 12;15:642–7. doi: 10.1016/j.dib.2017.10.019 (PMC5671514; doi:10.1016/j.dib.2017.10.019)
Supplement: Supplementary file 2 — Supplementary material [file mmc2.zip]

Archive with 1 entries (1 files):
- Supplementary_File_1_araport11_with_pri-miRNAs.gff3
