# Supplementary material for: Annotating and quantifying pri-miRNA transcripts using RNA-Seq data of wild type and serrate-1 globular stage embryos of Arabidopsis thaliana
Source: Data Brief. 2017 Oct 12;15:642–7. doi: 10.1016/j.dib.2017.10.019 (PMC5671514; doi:10.1016/j.dib.2017.10.019)
Supplement: Supplementary file 2 — Supplementary material [file mmc2.zip › Supplementary_File_1_araport11_with_pri-miRNAs.gff3]

##gff-version 3
##date 2017-09-03
Chr1	Araport11	exon	3631	3913	.	*	.	gene_id=AT1G01010;Name=NAC001;miR_group=NA
Chr1	Araport11	exon	3996	4276	.	*	.	gene_id=AT1G01010;Name=NAC001;miR_group=NA
Chr1	Araport11	exon	4486	4605	.	*	.	gene_id=AT1G01010;Name=NAC001;miR_group=NA
Chr1	Araport11	exon	4706	5095	.	*	.	gene_id=AT1G01010;Name=NAC001;miR_group=NA
Chr1	Araport11	exon	5174	5326	.	*	.	gene_id=AT1G01010;Name=NAC001;miR_group=NA
Chr1	Araport11	exon	5439	5899	.	*	.	gene_id=AT1G01010;Name=NAC001;miR_group=NA
Chr1	Araport11	exon	6788	7069	.	*	.	gene_id=AT1G01020;Name=ARV1;miR_group=NA
Chr1	Araport11	exon	7157	7232	.	*	.	gene_id=AT1G01020;Name=ARV1;miR_group=NA
Chr1	Araport11	exon	7157	7450	.	*	.	gene_id=AT1G01020;Name=ARV1;miR_group=NA
Chr1	Araport11	exon	7384	7450	.	*	.	gene_id=AT1G01020;Name=ARV1;miR_group=NA
Chr1	Araport11	exon	7564	7649	.	*	.	gene_id=AT1G01020;Name=ARV1;miR_group=NA
Chr1	Araport11	exon	7762	7835	.	*	.	gene_id=AT1G01020;Name=ARV1;miR_group=NA
Chr1	Araport11	exon	7942	7987	.	*	.	gene_id=AT1G01020;Name=ARV1;miR_group=NA
Chr1	Araport11	exon	8236	8325	.	*	.	gene_id=AT1G01020;Name=ARV1;miR_group=NA
Chr1	Araport11	exon	8236	8464	.	*	.	gene_id=AT1G01020;Name=ARV1;miR_group=NA
Chr1	Araport11	exon	8417	8464	.	*	.	gene_id=AT1G01020;Name=ARV1;miR_group=NA
Chr1	Araport11	exon	8571	8737	.	*	.	gene_id=AT1G01020;Name=ARV1;miR_group=NA
Chr1	Araport11	exon	8571	9130	.	*	.	gene_id=AT1G01020;Name=ARV1;miR_group=NA
Chr1	Araport11	exon	8594	8737	.	*	.	gene_id=AT1G01020;Name=ARV1;miR_group=NA
Chr1	Araport11	exon	8594	9130	.	*	.	gene_id=AT1G01020;Name=ARV1;miR_group=NA
Chr1	Araport11	exon	11649	12354	.	*	.	gene_id=AT1G01030;Name=NGA3;miR_group=NA
Chr1	Araport11	exon	11649	13173	.	*	.	gene_id=AT1G01030;Name=NGA3;miR_group=NA
Chr1	Araport11	exon	12424	13173	.	*	.	gene_id=AT1G01030;Name=NGA3;miR_group=NA
Chr1	Araport11	exon	13335	13714	.	*	.	gene_id=AT1G01030;Name=NGA3;miR_group=NA
Chr1	Araport11	exon	31170	31424	.	*	.	gene_id=AT1G01050;Name=PPa1;miR_group=NA
Chr1	Araport11	exon	31382	31424	.	*	.	gene_id=AT1G01050;Name=PPa1;miR_group=NA
Chr1	Araport11	exon	31521	31602	.	*	.	gene_id=AT1G01050;Name=PPa1;miR_group=NA
Chr1	Araport11	exon	31693	31813	.	*	.	gene_id=AT1G01050;Name=PPa1;miR_group=NA
Chr1	Araport11	exon	31933	31998	.	*	.	gene_id=AT1G01050;Name=PPa1;miR_group=NA
Chr1	Araport11	exon	32088	32195	.	*	.	gene_id=AT1G01050;Name=PPa1;miR_group=NA
Chr1	Araport11	exon	32282	32347	.	*	.	gene_id=AT1G01050;Name=PPa1;miR_group=NA
Chr1	Araport11	exon	32431	32459	.	*	.	gene_id=AT1G01050;Name=PPa1;miR_group=NA
Chr1	Araport11	exon	32547	32670	.	*	.	gene_id=AT1G01050;Name=PPa1;miR_group=NA
Chr1	Araport11	exon	32839	33009	.	*	.	gene_id=AT1G01050;Name=PPa1;miR_group=NA
Chr1	Araport11	exon	33029	33171	.	*	.	gene_id=AT1G01050;Name=PPa1;miR_group=NA
Chr1	Araport11	exon	33365	33589	.	*	.	gene_id=AT1G01060;Name=LHY;miR_group=NA
Chr1	Araport11	exon	33379	33589	.	*	.	gene_id=AT1G01060;Name=LHY;miR_group=NA
Chr1	Araport11	exon	33662	34327	.	*	.	gene_id=AT1G01060;Name=LHY;miR_group=NA
Chr1	Araport11	exon	33666	34327	.	*	.	gene_id=AT1G01060;Name=LHY;miR_group=NA
Chr1	Araport11	exon	33967	34327	.	*	.	gene_id=AT1G01060;Name=LHY;miR_group=NA
Chr1	Araport11	exon	33981	34327	.	*	.	gene_id=AT1G01060;Name=LHY;miR_group=NA
Chr1	Araport11	exon	34401	35471	.	*	.	gene_id=AT1G01060;Name=LHY;miR_group=NA
Chr1	Araport11	exon	34401	35474	.	*	.	gene_id=AT1G01060;Name=LHY;miR_group=NA
Chr1	Araport11	exon	35567	35647	.	*	.	gene_id=AT1G01060;Name=LHY;miR_group=NA
Chr1	Araport11	exon	35730	35963	.	*	.	gene_id=AT1G01060;Name=LHY;miR_group=NA
Chr1	Araport11	exon	35730	35999	.	*	.	gene_id=AT1G01060;Name=LHY;miR_group=NA
Chr1	Araport11	exon	36090	36171	.	*	.	gene_id=AT1G01060;Name=LHY;miR_group=NA
Chr1	Araport11	exon	36624	36685	.	*	.	gene_id=AT1G01060;Name=LHY;miR_group=NA
Chr1	Araport11	exon	36810	36921	.	*	.	gene_id=AT1G01060;Name=LHY;miR_group=NA
Chr1	Araport11	exon	37023	37203	.	*	.	gene_id=AT1G01060;Name=LHY;miR_group=NA
Chr1	Araport11	exon	37023	37230	.	*	.	gene_id=AT1G01060;Name=LHY;miR_group=NA
Chr1	Araport11	exon	37023	37398	.	*	.	gene_id=AT1G01060;Name=LHY;miR_group=NA
Chr1	Araport11	exon	37373	37398	.	*	.	gene_id=AT1G01060;Name=LHY;miR_group=NA
Chr1	Araport11	exon	37373	37780	.	*	.	gene_id=AT1G01060;Name=LHY;miR_group=NA
Chr1	Araport11	exon	37373	37871	.	*	.	gene_id=AT1G01060;Name=LHY;miR_group=NA
Chr1	Araport11	exon	37569	37757	.	*	.	gene_id=AT1G01060;Name=LHY;miR_group=NA
Chr1	Araport11	exon	37569	37780	.	*	.	gene_id=AT1G01060;Name=LHY;miR_group=NA
Chr1	Araport11	exon	37569	37840	.	*	.	gene_id=AT1G01060;Name=LHY;miR_group=NA
Chr1	Araport11	exon	37569	37871	.	*	.	gene_id=AT1G01060;Name=LHY;miR_group=NA
Chr1	Araport11	exon	38444	39054	.	*	.	gene_id=AT1G01070;Name=UMAMIT28;miR_group=NA
Chr1	Araport11	exon	38752	39054	.	*	.	gene_id=AT1G01070;Name=UMAMIT28;miR_group=NA
Chr1	Araport11	exon	39136	39287	.	*	.	gene_id=AT1G01070;Name=UMAMIT28;miR_group=NA
Chr1	Araport11	exon	39409	39814	.	*	.	gene_id=AT1G01070;Name=UMAMIT28;miR_group=NA
Chr1	Araport11	exon	40213	40329	.	*	.	gene_id=AT1G01070;Name=UMAMIT28;miR_group=NA
Chr1	Araport11	exon	40473	40535	.	*	.	gene_id=AT1G01070;Name=UMAMIT28;miR_group=NA
Chr1	Araport11	exon	40473	40945	.	*	.	gene_id=AT1G01070;Name=UMAMIT28;miR_group=NA
Chr1	Araport11	exon	40675	41017	.	*	.	gene_id=AT1G01070;Name=UMAMIT28;miR_group=NA
Chr1	Araport11	exon	44970	45559	.	*	.	gene_id=AT1G01080;Name=AT1G01080;miR_group=NA
Chr1	Araport11	exon	44970	45954	.	*	.	gene_id=AT1G01080;Name=AT1G01080;miR_group=NA
Chr1	Araport11	exon	45296	45559	.	*	.	gene_id=AT1G01080;Name=AT1G01080;miR_group=NA
Chr1	Araport11	exon	45646	45954	.	*	.	gene_id=AT1G01080;Name=AT1G01080;miR_group=NA
Chr1	Araport11	exon	46044	46145	.	*	.	gene_id=AT1G01080;Name=AT1G01080;miR_group=NA
Chr1	Araport11	exon	46373	47019	.	*	.	gene_id=AT1G01080;Name=AT1G01080;miR_group=NA
Chr1	Araport11	exon	46376	47059	.	*	.	gene_id=AT1G01080;Name=AT1G01080;miR_group=NA
Chr1	Araport11	exon	47234	47982	.	*	.	gene_id=AT1G01090;Name=PDH-E1 ALPHA;miR_group=NA
Chr1	Araport11	exon	48075	48852	.	*	.	gene_id=AT1G01090;Name=PDH-E1 ALPHA;miR_group=NA
Chr1	Araport11	exon	48936	49304	.	*	.	gene_id=AT1G01090;Name=PDH-E1 ALPHA;miR_group=NA
Chr1	Araport11	exon	49909	50337	.	*	.	gene_id=AT1G01100;Name=AT1G01100;miR_group=NA
Chr1	Araport11	exon	50090	50337	.	*	.	gene_id=AT1G01100;Name=AT1G01100;miR_group=NA
Chr1	Araport11	exon	50419	50447	.	*	.	gene_id=AT1G01100;Name=AT1G01100;miR_group=NA
Chr1	Araport11	exon	50419	50631	.	*	.	gene_id=AT1G01100;Name=AT1G01100;miR_group=NA
Chr1	Araport11	exon	50496	50631	.	*	.	gene_id=AT1G01100;Name=AT1G01100;miR_group=NA
Chr1	Araport11	exon	50883	50963	.	*	.	gene_id=AT1G01100;Name=AT1G01100;miR_group=NA
Chr1	Araport11	exon	51064	51108	.	*	.	gene_id=AT1G01100;Name=AT1G01100;miR_group=NA
Chr1	Araport11	exon	51123	51187	.	*	.	gene_id=AT1G01100;Name=AT1G01100;miR_group=NA
Chr1	Araport11	exon	51126	51197	.	*	.	gene_id=AT1G01100;Name=AT1G01100;miR_group=NA
Chr1	Araport11	exon	51126	51210	.	*	.	gene_id=AT1G01100;Name=AT1G01100;miR_group=NA
Chr1	Araport11	exon	51953	52346	.	*	.	gene_id=AT1G01110;Name=IQD18;miR_group=NA
Chr1	Araport11	exon	52061	52730	.	*	.	gene_id=AT1G01110;Name=IQD18;miR_group=NA
Chr1	Araport11	exon	52434	52730	.	*	.	gene_id=AT1G01110;Name=IQD18;miR_group=NA
Chr1	Araport11	exon	52938	53183	.	*	.	gene_id=AT1G01110;Name=IQD18;miR_group=NA
Chr1	Araport11	exon	53484	53624	.	*	.	gene_id=AT1G01110;Name=IQD18;miR_group=NA
Chr1	Araport11	exon	53703	54689	.	*	.	gene_id=AT1G01110;Name=IQD18;miR_group=NA
Chr1	Araport11	exon	53703	54737	.	*	.	gene_id=AT1G01110;Name=IQD18;miR_group=NA
Chr1	Araport11	exon	57164	59215	.	*	.	gene_id=AT1G01120;Name=KCS1;miR_group=NA
Chr1	Araport11	exon	61905	61949	.	*	.	gene_id=AT1G01130;Name=AT1G01130;miR_group=NA
Chr1	Araport11	exon	62050	62124	.	*	.	gene_id=AT1G01130;Name=AT1G01130;miR_group=NA
Chr1	Araport11	exon	63557	63811	.	*	.	gene_id=AT1G01130;Name=AT1G01130;miR_group=NA
Chr1	Araport11	exon	64166	64475	.	*	.	gene_id=AT1G01140;Name=CIPK9;miR_group=NA
Chr1	Araport11	exon	64167	64475	.	*	.	gene_id=AT1G01140;Name=CIPK9;miR_group=NA
Chr1	Araport11	exon	64570	64656	.	*	.	gene_id=AT1G01140;Name=CIPK9;miR_group=NA
Chr1	Araport11	exon	64582	64656	.	*	.	gene_id=AT1G01140;Name=CIPK9;miR_group=NA
Chr1	Araport11	exon	64751	64807	.	*	.	gene_id=AT1G01140;Name=CIPK9;miR_group=NA
Chr1	Araport11	exon	64901	65017	.	*	.	gene_id=AT1G01140;Name=CIPK9;miR_group=NA
Chr1	Araport11	exon	65110	65217	.	*	.	gene_id=AT1G01140;Name=CIPK9;miR_group=NA
Chr1	Araport11	exon	65331	65456	.	*	.	gene_id=AT1G01140;Name=CIPK9;miR_group=NA
Chr1	Araport11	exon	65563	65652	.	*	.	gene_id=AT1G01140;Name=CIPK9;miR_group=NA
Chr1	Araport11	exon	65733	65864	.	*	.	gene_id=AT1G01140;Name=CIPK9;miR_group=NA
Chr1	Araport11	exon	65739	65864	.	*	.	gene_id=AT1G01140;Name=CIPK9;miR_group=NA
Chr1	Araport11	exon	66107	66160	.	*	.	gene_id=AT1G01140;Name=CIPK9;miR_group=NA
Chr1	Araport11	exon	66262	66342	.	*	.	gene_id=AT1G01140;Name=CIPK9;miR_group=NA
Chr1	Araport11	exon	66450	66557	.	*	.	gene_id=AT1G01140;Name=CIPK9;miR_group=NA
Chr1	Araport11	exon	66678	66749	.	*	.	gene_id=AT1G01140;Name=CIPK9;miR_group=NA
Chr1	Araport11	exon	66835	66897	.	*	.	gene_id=AT1G01140;Name=CIPK9;miR_group=NA
Chr1	Araport11	exon	67324	67625	.	*	.	gene_id=AT1G01140;Name=CIPK9;miR_group=NA
Chr1	Araport11	exon	67324	67774	.	*	.	gene_id=AT1G01140;Name=CIPK9;miR_group=NA
Chr1	Araport11	exon	69911	70285	.	*	.	gene_id=AT1G01150;Name=AT1G01150;miR_group=NA
Chr1	Araport11	exon	70035	70233	.	*	.	gene_id=AT1G01150;Name=AT1G01150;miR_group=NA
Chr1	Araport11	exon	70619	70968	.	*	.	gene_id=AT1G01150;Name=AT1G01150;miR_group=NA
Chr1	Araport11	exon	70840	70968	.	*	.	gene_id=AT1G01150;Name=AT1G01150;miR_group=NA
Chr1	Araport11	exon	70896	70968	.	*	.	gene_id=AT1G01150;Name=AT1G01150;miR_group=NA
Chr1	Araport11	exon	71041	71721	.	*	.	gene_id=AT1G01150;Name=AT1G01150;miR_group=NA
Chr1	Araport11	exon	71942	72138	.	*	.	gene_id=AT1G01150;Name=AT1G01150;miR_group=NA
Chr1	Araport11	exon	72339	72669	.	*	.	gene_id=AT1G01160;Name=GIF2;miR_group=NA
Chr1	Araport11	exon	72357	72669	.	*	.	gene_id=AT1G01160;Name=GIF2;miR_group=NA
Chr1	Araport11	exon	72915	73016	.	*	.	gene_id=AT1G01160;Name=GIF2;miR_group=NA
Chr1	Araport11	exon	73087	73163	.	*	.	gene_id=AT1G01160;Name=GIF2;miR_group=NA
Chr1	Araport11	exon	73287	73395	.	*	.	gene_id=AT1G01160;Name=GIF2;miR_group=NA
Chr1	Araport11	exon	73488	73740	.	*	.	gene_id=AT1G01160;Name=GIF2;miR_group=NA
Chr1	Araport11	exon	73822	74096	.	*	.	gene_id=AT1G01160;Name=GIF2;miR_group=NA
Chr1	Araport11	exon	73931	74250	.	*	.	gene_id=AT1G01170;Name=AT1G01170;miR_group=NA
Chr1	Araport11	exon	74338	74449	.	*	.	gene_id=AT1G01170;Name=AT1G01170;miR_group=NA
Chr1	Araport11	exon	74338	74455	.	*	.	gene_id=AT1G01170;Name=AT1G01170;miR_group=NA
Chr1	Araport11	exon	74661	74731	.	*	.	gene_id=AT1G01170;Name=AT1G01170;miR_group=NA
Chr1	Araport11	exon	74661	74737	.	*	.	gene_id=AT1G01170;Name=AT1G01170;miR_group=NA
Chr1	Araport11	exon	75390	76845	.	*	.	gene_id=AT1G01180;Name=AT1G01180;miR_group=NA
Chr1	Cufflinks	miRNA	78664	79037	.	*	.	gene_id=AT1G01183;Name=MIR165A;miR_group=G4
Chr1	Araport11	exon	82984	83671	.	*	.	gene_id=AT1G01190;Name=CYP78A8;miR_group=NA
Chr1	Araport11	exon	83045	83671	.	*	.	gene_id=AT1G01190;Name=CYP78A8;miR_group=NA
Chr1	Araport11	exon	83884	84864	.	*	.	gene_id=AT1G01190;Name=CYP78A8;miR_group=NA
Chr1	Araport11	exon	83884	84946	.	*	.	gene_id=AT1G01190;Name=CYP78A8;miR_group=NA
Chr1	Araport11	exon	86486	87162	.	*	.	gene_id=AT1G01200;Name=RABA3;miR_group=NA
Chr1	Araport11	exon	87880	88409	.	*	.	gene_id=AT1G01200;Name=RABA3;miR_group=NA
Chr1	Araport11	exon	88622	88730	.	*	.	gene_id=AT1G01210;Name=AT1G01210;miR_group=NA
Chr1	Araport11	exon	88883	89081	.	*	.	gene_id=AT1G01210;Name=AT1G01210;miR_group=NA
Chr1	Araport11	exon	88890	89081	.	*	.	gene_id=AT1G01210;Name=AT1G01210;miR_group=NA
Chr1	Araport11	exon	88954	89081	.	*	.	gene_id=AT1G01210;Name=AT1G01210;miR_group=NA
Chr1	Araport11	exon	89173	89263	.	*	.	gene_id=AT1G01210;Name=AT1G01210;miR_group=NA
Chr1	Araport11	exon	89405	89579	.	*	.	gene_id=AT1G01210;Name=AT1G01210;miR_group=NA
Chr1	Araport11	exon	89405	89745	.	*	.	gene_id=AT1G01210;Name=AT1G01210;miR_group=NA
Chr1	Araport11	exon	90162	90502	.	*	.	gene_id=AT1G01210;Name=AT1G01210;miR_group=NA
Chr1	Araport11	exon	91342	91633	.	*	.	gene_id=AT1G01220;Name=FKGP;miR_group=NA
Chr1	Araport11	exon	91376	91633	.	*	.	gene_id=AT1G01220;Name=FKGP;miR_group=NA
Chr1	Araport11	exon	91642	92070	.	*	.	gene_id=AT1G01220;Name=FKGP;miR_group=NA
Chr1	Araport11	exon	91692	92501	.	*	.	gene_id=AT1G01220;Name=FKGP;miR_group=NA
Chr1	Araport11	exon	91743	92070	.	*	.	gene_id=AT1G01220;Name=FKGP;miR_group=NA
Chr1	Araport11	exon	91743	92089	.	*	.	gene_id=AT1G01220;Name=FKGP;miR_group=NA
Chr1	Araport11	exon	91743	92501	.	*	.	gene_id=AT1G01220;Name=FKGP;miR_group=NA
Chr1	Araport11	exon	91743	92933	.	*	.	gene_id=AT1G01220;Name=FKGP;miR_group=NA
Chr1	Araport11	exon	92270	92501	.	*	.	gene_id=AT1G01220;Name=FKGP;miR_group=NA
Chr1	Araport11	exon	92270	92933	.	*	.	gene_id=AT1G01220;Name=FKGP;miR_group=NA
Chr1	Araport11	exon	92569	92933	.	*	.	gene_id=AT1G01220;Name=FKGP;miR_group=NA
Chr1	Araport11	exon	93045	93171	.	*	.	gene_id=AT1G01220;Name=FKGP;miR_group=NA
Chr1	Araport11	exon	93271	94281	.	*	.	gene_id=AT1G01220;Name=FKGP;miR_group=NA
Chr1	Araport11	exon	94357	95075	.	*	.	gene_id=AT1G01220;Name=FKGP;miR_group=NA
Chr1	Araport11	exon	95160	95674	.	*	.	gene_id=AT1G01220;Name=FKGP;miR_group=NA
Chr1	Araport11	exon	95160	95676	.	*	.	gene_id=AT1G01220;Name=FKGP;miR_group=NA
Chr1	Araport11	exon	95160	95681	.	*	.	gene_id=AT1G01220;Name=FKGP;miR_group=NA
Chr1	Araport11	exon	95935	96157	.	*	.	gene_id=AT1G01225;Name=AT1G01225;miR_group=NA
Chr1	Araport11	exon	96554	97407	.	*	.	gene_id=AT1G01225;Name=AT1G01225;miR_group=NA
Chr1	Araport11	exon	97412	97805	.	*	.	gene_id=AT1G01230;Name=AT1G01230;miR_group=NA
Chr1	Araport11	exon	98457	98605	.	*	.	gene_id=AT1G01230;Name=AT1G01230;miR_group=NA
Chr1	Araport11	exon	98908	99240	.	*	.	gene_id=AT1G01230;Name=AT1G01230;miR_group=NA
Chr1	Araport11	exon	99865	100031	.	*	.	gene_id=AT1G01240;Name=AT1G01240;miR_group=NA
Chr1	Araport11	exon	99866	100031	.	*	.	gene_id=AT1G01240;Name=AT1G01240;miR_group=NA
Chr1	Araport11	exon	99866	100220	.	*	.	gene_id=AT1G01240;Name=AT1G01240;miR_group=NA
Chr1	Araport11	exon	99866	101987	.	*	.	gene_id=AT1G01240;Name=AT1G01240;miR_group=NA
Chr1	Araport11	exon	99872	100031	.	*	.	gene_id=AT1G01240;Name=AT1G01240;miR_group=NA
Chr1	Araport11	exon	100111	100220	.	*	.	gene_id=AT1G01240;Name=AT1G01240;miR_group=NA
Chr1	Araport11	exon	100111	101882	.	*	.	gene_id=AT1G01240;Name=AT1G01240;miR_group=NA
Chr1	Araport11	exon	100657	101840	.	*	.	gene_id=AT1G01240;Name=AT1G01240;miR_group=NA
Chr1	Araport11	exon	100657	101987	.	*	.	gene_id=AT1G01240;Name=AT1G01240;miR_group=NA
Chr1	Araport11	exon	104440	105330	.	*	.	gene_id=AT1G01250;Name=AT1G01250;miR_group=NA
Chr1	Araport11	exon	108946	109330	.	*	.	gene_id=AT1G01260;Name=AT1G01260;miR_group=NA
Chr1	Araport11	exon	108991	111699	.	*	.	gene_id=AT1G01260;Name=AT1G01260;miR_group=NA
Chr1	Araport11	exon	109076	109330	.	*	.	gene_id=AT1G01260;Name=AT1G01260;miR_group=NA
Chr1	Araport11	exon	109406	111699	.	*	.	gene_id=AT1G01260;Name=AT1G01260;miR_group=NA
Chr1	Araport11	exon	109413	111535	.	*	.	gene_id=AT1G01260;Name=AT1G01260;miR_group=NA
Chr1	Araport11	exon	112263	113195	.	*	.	gene_id=AT1G01280;Name=CYP703A2;miR_group=NA
Chr1	Araport11	exon	113279	113947	.	*	.	gene_id=AT1G01280;Name=CYP703A2;miR_group=NA
Chr1	Araport11	exon	114202	114433	.	*	.	gene_id=AT1G01290;Name=CNX3;miR_group=NA
Chr1	Araport11	exon	114619	115339	.	*	.	gene_id=AT1G01290;Name=CNX3;miR_group=NA
Chr1	Araport11	exon	114619	116407	.	*	.	gene_id=AT1G01290;Name=CNX3;miR_group=NA
Chr1	Araport11	exon	115961	116407	.	*	.	gene_id=AT1G01290;Name=CNX3;miR_group=NA
Chr1	Araport11	exon	116784	118845	.	*	.	gene_id=AT1G01300;Name=AT1G01300;miR_group=NA
Chr1	Araport11	exon	119381	119997	.	*	.	gene_id=AT1G01305;Name=AT1G01305;miR_group=NA
Chr1	Araport11	exon	120154	121130	.	*	.	gene_id=AT1G01310;Name=AT1G01310;miR_group=NA
Chr1	Araport11	exon	121067	121406	.	*	.	gene_id=AT1G01320;Name=AT1G01320;miR_group=NA
Chr1	Araport11	exon	121124	121406	.	*	.	gene_id=AT1G01320;Name=AT1G01320;miR_group=NA
Chr1	Araport11	exon	121493	123495	.	*	.	gene_id=AT1G01320;Name=AT1G01320;miR_group=NA
Chr1	Araport11	exon	121493	123501	.	*	.	gene_id=AT1G01320;Name=AT1G01320;miR_group=NA
Chr1	Araport11	exon	123579	123669	.	*	.	gene_id=AT1G01320;Name=AT1G01320;miR_group=NA
Chr1	Araport11	exon	123785	123897	.	*	.	gene_id=AT1G01320;Name=AT1G01320;miR_group=NA
Chr1	Araport11	exon	123992	124123	.	*	.	gene_id=AT1G01320;Name=AT1G01320;miR_group=NA
Chr1	Araport11	exon	124211	124394	.	*	.	gene_id=AT1G01320;Name=AT1G01320;miR_group=NA
Chr1	Araport11	exon	124499	124632	.	*	.	gene_id=AT1G01320;Name=AT1G01320;miR_group=NA
Chr1	Araport11	exon	124714	124818	.	*	.	gene_id=AT1G01320;Name=AT1G01320;miR_group=NA
Chr1	Araport11	exon	124921	125022	.	*	.	gene_id=AT1G01320;Name=AT1G01320;miR_group=NA
Chr1	Araport11	exon	124921	125046	.	*	.	gene_id=AT1G01320;Name=AT1G01320;miR_group=NA
Chr1	Araport11	exon	125134	125226	.	*	.	gene_id=AT1G01320;Name=AT1G01320;miR_group=NA
Chr1	Araport11	exon	125329	125655	.	*	.	gene_id=AT1G01320;Name=AT1G01320;miR_group=NA
Chr1	Araport11	exon	125742	125843	.	*	.	gene_id=AT1G01320;Name=AT1G01320;miR_group=NA
Chr1	Araport11	exon	125936	125998	.	*	.	gene_id=AT1G01320;Name=AT1G01320;miR_group=NA
Chr1	Araport11	exon	126076	126589	.	*	.	gene_id=AT1G01320;Name=AT1G01320;miR_group=NA
Chr1	Araport11	exon	126686	126840	.	*	.	gene_id=AT1G01320;Name=AT1G01320;miR_group=NA
Chr1	Araport11	exon	126935	127453	.	*	.	gene_id=AT1G01320;Name=AT1G01320;miR_group=NA
Chr1	Araport11	exon	127532	127573	.	*	.	gene_id=AT1G01320;Name=AT1G01320;miR_group=NA
Chr1	Araport11	exon	127651	127782	.	*	.	gene_id=AT1G01320;Name=AT1G01320;miR_group=NA
Chr1	Araport11	exon	127868	127935	.	*	.	gene_id=AT1G01320;Name=AT1G01320;miR_group=NA
Chr1	Araport11	exon	128028	128312	.	*	.	gene_id=AT1G01320;Name=AT1G01320;miR_group=NA
Chr1	Araport11	exon	128479	128551	.	*	.	gene_id=AT1G01320;Name=AT1G01320;miR_group=NA
Chr1	Araport11	exon	128968	129060	.	*	.	gene_id=AT1G01320;Name=AT1G01320;miR_group=NA
Chr1	Araport11	exon	129853	129914	.	*	.	gene_id=AT1G01320;Name=AT1G01320;miR_group=NA
Chr1	Araport11	exon	130039	130149	.	*	.	gene_id=AT1G01320;Name=AT1G01320;miR_group=NA
Chr1	Araport11	exon	130372	130570	.	*	.	gene_id=AT1G01320;Name=AT1G01320;miR_group=NA
Chr1	Araport11	exon	130372	130573	.	*	.	gene_id=AT1G01320;Name=AT1G01320;miR_group=NA
Chr1	Araport11	exon	130372	130577	.	*	.	gene_id=AT1G01320;Name=AT1G01320;miR_group=NA
Chr1	Araport11	exon	130736	130858	219	*	.	gene_id=AT1G01335;Name=AT1G01335;miR_group=NA
Chr1	Araport11	exon	132270	132744	.	*	.	gene_id=AT1G01340;Name=CNGC10;miR_group=NA
Chr1	Araport11	exon	132328	132744	.	*	.	gene_id=AT1G01340;Name=CNGC10;miR_group=NA
Chr1	Araport11	exon	132824	133218	.	*	.	gene_id=AT1G01340;Name=CNGC10;miR_group=NA
Chr1	Araport11	exon	133303	133539	.	*	.	gene_id=AT1G01340;Name=CNGC10;miR_group=NA
Chr1	Araport11	exon	133641	133752	.	*	.	gene_id=AT1G01340;Name=CNGC10;miR_group=NA
Chr1	Araport11	exon	133911	134206	.	*	.	gene_id=AT1G01340;Name=CNGC10;miR_group=NA
Chr1	Araport11	exon	134289	134501	.	*	.	gene_id=AT1G01340;Name=CNGC10;miR_group=NA
Chr1	Araport11	exon	134582	135104	.	*	.	gene_id=AT1G01340;Name=CNGC10;miR_group=NA
Chr1	Araport11	exon	134582	135322	.	*	.	gene_id=AT1G01340;Name=CNGC10;miR_group=NA
Chr1	Araport11	exon	135188	135269	.	*	.	gene_id=AT1G01340;Name=CNGC10;miR_group=NA
Chr1	Araport11	exon	135708	135924	.	*	.	gene_id=AT1G01340;Name=CNGC10;miR_group=NA
Chr1	Araport11	exon	136090	136234	.	*	.	gene_id=AT1G01350;Name=AT1G01350;miR_group=NA
Chr1	Araport11	exon	136667	136816	.	*	.	gene_id=AT1G01350;Name=AT1G01350;miR_group=NA
Chr1	Araport11	exon	136935	137758	.	*	.	gene_id=AT1G01350;Name=AT1G01350;miR_group=NA
Chr1	Araport11	exon	137848	138162	.	*	.	gene_id=AT1G01350;Name=AT1G01350;miR_group=NA
Chr1	Araport11	exon	138489	138778	.	*	.	gene_id=AT1G01355;Name=AT1G01355;miR_group=NA
Chr1	Araport11	exon	138513	138541	.	*	.	gene_id=AT1G01355;Name=AT1G01355;miR_group=NA
Chr1	Araport11	exon	138597	138778	.	*	.	gene_id=AT1G01355;Name=AT1G01355;miR_group=NA
Chr1	Araport11	exon	138863	139114	.	*	.	gene_id=AT1G01355;Name=AT1G01355;miR_group=NA
Chr1	Araport11	exon	138875	138914	.	*	.	gene_id=AT1G01355;Name=AT1G01355;miR_group=NA
Chr1	Araport11	exon	138875	139114	.	*	.	gene_id=AT1G01355;Name=AT1G01355;miR_group=NA
Chr1	Araport11	exon	138989	139114	.	*	.	gene_id=AT1G01355;Name=AT1G01355;miR_group=NA
Chr1	Araport11	exon	139203	139345	.	*	.	gene_id=AT1G01355;Name=AT1G01355;miR_group=NA
Chr1	Araport11	exon	139488	139651	.	*	.	gene_id=AT1G01355;Name=AT1G01355;miR_group=NA
Chr1	Araport11	exon	139488	139671	.	*	.	gene_id=AT1G01355;Name=AT1G01355;miR_group=NA
Chr1	Araport11	exon	139488	139680	.	*	.	gene_id=AT1G01355;Name=AT1G01355;miR_group=NA
Chr1	Araport11	exon	141870	142281	.	*	.	gene_id=AT1G01360;Name=RCAR1;miR_group=NA
Chr1	Araport11	exon	142424	142639	.	*	.	gene_id=AT1G01360;Name=RCAR1;miR_group=NA
Chr1	Araport11	exon	142711	143261	.	*	.	gene_id=AT1G01360;Name=RCAR1;miR_group=NA
Chr1	Araport11	exon	143489	143676	.	*	.	gene_id=AT1G01370;Name=HTR12;miR_group=NA
Chr1	Araport11	exon	143489	143824	.	*	.	gene_id=AT1G01370;Name=HTR12;miR_group=NA
Chr1	Araport11	exon	143522	143676	.	*	.	gene_id=AT1G01370;Name=HTR12;miR_group=NA
Chr1	Araport11	exon	143761	143824	.	*	.	gene_id=AT1G01370;Name=HTR12;miR_group=NA
Chr1	Araport11	exon	143764	143824	.	*	.	gene_id=AT1G01370;Name=HTR12;miR_group=NA
Chr1	Araport11	exon	143934	143977	.	*	.	gene_id=AT1G01370;Name=HTR12;miR_group=NA
Chr1	Araport11	exon	144064	144109	.	*	.	gene_id=AT1G01370;Name=HTR12;miR_group=NA
Chr1	Araport11	exon	144193	144227	.	*	.	gene_id=AT1G01370;Name=HTR12;miR_group=NA
Chr1	Araport11	exon	144315	144351	.	*	.	gene_id=AT1G01370;Name=HTR12;miR_group=NA
Chr1	Araport11	exon	144447	144559	.	*	.	gene_id=AT1G01370;Name=HTR12;miR_group=NA
Chr1	Araport11	exon	144927	145004	.	*	.	gene_id=AT1G01370;Name=HTR12;miR_group=NA
Chr1	Araport11	exon	145132	145207	.	*	.	gene_id=AT1G01370;Name=HTR12;miR_group=NA
Chr1	Araport11	exon	145345	145435	.	*	.	gene_id=AT1G01370;Name=HTR12;miR_group=NA
Chr1	Araport11	exon	145345	145676	.	*	.	gene_id=AT1G01370;Name=HTR12;miR_group=NA
Chr1	Araport11	exon	145345	146042	.	*	.	gene_id=AT1G01370;Name=HTR12;miR_group=NA
Chr1	Araport11	exon	146164	146479	.	*	.	gene_id=AT1G01370;Name=HTR12;miR_group=NA
Chr1	Araport11	exon	147043	147333	.	*	.	gene_id=AT1G01380;Name=ETC1;miR_group=NA
Chr1	Araport11	exon	147153	147333	.	*	.	gene_id=AT1G01380;Name=ETC1;miR_group=NA
Chr1	Araport11	exon	147452	147528	.	*	.	gene_id=AT1G01380;Name=ETC1;miR_group=NA
Chr1	Araport11	exon	147452	147539	.	*	.	gene_id=AT1G01380;Name=ETC1;miR_group=NA
Chr1	Araport11	exon	147452	148014	.	*	.	gene_id=AT1G01380;Name=ETC1;miR_group=NA
Chr1	Araport11	exon	147644	147942	.	*	.	gene_id=AT1G01380;Name=ETC1;miR_group=NA
Chr1	Araport11	exon	147644	148014	.	*	.	gene_id=AT1G01380;Name=ETC1;miR_group=NA
Chr1	Araport11	exon	148013	149848	.	*	.	gene_id=AT1G01390;Name=AT1G01390;miR_group=NA
Chr1	Araport11	exon	148018	149806	.	*	.	gene_id=AT1G01390;Name=AT1G01390;miR_group=NA
Chr1	Araport11	exon	150689	151298	.	*	.	gene_id=AT1G01400;Name=AT1G01400;miR_group=NA
Chr1	Araport11	exon	151393	151731	.	*	.	gene_id=AT1G01400;Name=AT1G01400;miR_group=NA
Chr1	Araport11	exon	151932	152002	.	*	.	gene_id=AT1G01400;Name=AT1G01400;miR_group=NA
Chr1	Araport11	exon	152086	152210	.	*	.	gene_id=AT1G01400;Name=AT1G01400;miR_group=NA
Chr1	Araport11	exon	153113	154198	.	*	.	gene_id=AT1G01410;Name=PUM22;miR_group=NA
Chr1	Araport11	exon	154367	156178	.	*	.	gene_id=AT1G01420;Name=UGT72B3;miR_group=NA
Chr1	Araport11	exon	154492	156011	.	*	.	gene_id=AT1G01420;Name=UGT72B3;miR_group=NA
Chr1	Araport11	exon	156477	157756	.	*	.	gene_id=AT1G01430;Name=TBL25;miR_group=NA
Chr1	Araport11	exon	157829	158112	.	*	.	gene_id=AT1G01430;Name=TBL25;miR_group=NA
Chr1	Araport11	exon	158254	158823	.	*	.	gene_id=AT1G01430;Name=TBL25;miR_group=NA
Chr1	Araport11	exon	159628	159992	.	*	.	gene_id=AT1G01440;Name=AT1G01440;miR_group=NA
Chr1	Araport11	exon	160079	160302	.	*	.	gene_id=AT1G01440;Name=AT1G01440;miR_group=NA
Chr1	Araport11	exon	160418	160478	.	*	.	gene_id=AT1G01440;Name=AT1G01440;miR_group=NA
Chr1	Araport11	exon	160568	162280	.	*	.	gene_id=AT1G01440;Name=AT1G01440;miR_group=NA
Chr1	Araport11	exon	162487	162953	.	*	.	gene_id=AT1G01440;Name=AT1G01440;miR_group=NA
Chr1	Araport11	exon	164105	165517	.	*	.	gene_id=AT1G01450;Name=AT1G01450;miR_group=NA
Chr1	Araport11	exon	166589	166871	.	*	.	gene_id=AT1G01453;Name=AT1G01453;miR_group=NA
Chr1	Araport11	exon	166618	167842	.	*	.	gene_id=AT1G01453;Name=AT1G01453;miR_group=NA
Chr1	Araport11	exon	167014	168088	.	*	.	gene_id=AT1G01453;Name=AT1G01453;miR_group=NA
Chr1	Araport11	exon	168559	168801	.	*	.	gene_id=AT1G01460;Name=PIPK11;miR_group=NA
Chr1	Araport11	exon	169037	169257	.	*	.	gene_id=AT1G01460;Name=PIPK11;miR_group=NA
Chr1	Araport11	exon	169347	169509	.	*	.	gene_id=AT1G01460;Name=PIPK11;miR_group=NA
Chr1	Araport11	exon	169600	169710	.	*	.	gene_id=AT1G01460;Name=PIPK11;miR_group=NA
Chr1	Araport11	exon	169806	169993	.	*	.	gene_id=AT1G01460;Name=PIPK11;miR_group=NA
Chr1	Araport11	exon	170071	170162	.	*	.	gene_id=AT1G01460;Name=PIPK11;miR_group=NA
Chr1	Araport11	exon	170266	170313	.	*	.	gene_id=AT1G01460;Name=PIPK11;miR_group=NA
Chr1	Araport11	exon	170412	170507	.	*	.	gene_id=AT1G01460;Name=PIPK11;miR_group=NA
Chr1	Araport11	exon	170622	170760	.	*	.	gene_id=AT1G01460;Name=PIPK11;miR_group=NA
Chr1	Araport11	exon	170851	171386	.	*	.	gene_id=AT1G01460;Name=PIPK11;miR_group=NA
Chr1	Araport11	exon	171525	172544	.	*	.	gene_id=AT1G01470;Name=LEA14;miR_group=NA
Chr1	Araport11	exon	172621	172948	.	*	.	gene_id=AT1G01470;Name=LEA14;miR_group=NA
Chr1	Araport11	exon	175706	176032	.	*	.	gene_id=AT1G01480;Name=ACS2;miR_group=NA
Chr1	Araport11	exon	176141	176338	.	*	.	gene_id=AT1G01480;Name=ACS2;miR_group=NA
Chr1	Araport11	exon	176207	176338	.	*	.	gene_id=AT1G01480;Name=ACS2;miR_group=NA
Chr1	Araport11	exon	176592	176752	.	*	.	gene_id=AT1G01480;Name=ACS2;miR_group=NA
Chr1	Araport11	exon	177025	178400	.	*	.	gene_id=AT1G01480;Name=ACS2;miR_group=NA
Chr1	Araport11	exon	177025	178406	.	*	.	gene_id=AT1G01480;Name=ACS2;miR_group=NA
Chr1	Araport11	exon	180017	180852	.	*	.	gene_id=AT1G01490;Name=AT1G01490;miR_group=NA
Chr1	Araport11	exon	180018	180852	.	*	.	gene_id=AT1G01490;Name=AT1G01490;miR_group=NA
Chr1	Araport11	exon	180056	180852	.	*	.	gene_id=AT1G01490;Name=AT1G01490;miR_group=NA
Chr1	Araport11	exon	181347	181422	.	*	.	gene_id=AT1G01490;Name=AT1G01490;miR_group=NA
Chr1	Araport11	exon	181347	182135	.	*	.	gene_id=AT1G01490;Name=AT1G01490;miR_group=NA
Chr1	Araport11	exon	181594	182135	.	*	.	gene_id=AT1G01490;Name=AT1G01490;miR_group=NA
Chr1	Araport11	exon	182061	182135	.	*	.	gene_id=AT1G01490;Name=AT1G01490;miR_group=NA
Chr1	Araport11	exon	182061	182749	.	*	.	gene_id=AT1G01490;Name=AT1G01490;miR_group=NA
Chr1	Araport11	exon	182253	182497	.	*	.	gene_id=AT1G01490;Name=AT1G01490;miR_group=NA
Chr1	Araport11	exon	182253	182534	.	*	.	gene_id=AT1G01490;Name=AT1G01490;miR_group=NA
Chr1	Araport11	exon	182253	182749	.	*	.	gene_id=AT1G01490;Name=AT1G01490;miR_group=NA
Chr1	Araport11	exon	185033	186009	.	*	.	gene_id=AT1G01500;Name=AT1G01500;miR_group=NA
Chr1	Araport11	exon	186340	187135	.	*	.	gene_id=AT1G01500;Name=AT1G01500;miR_group=NA
Chr1	Araport11	exon	187145	187822	.	*	.	gene_id=AT1G01510;Name=AN;miR_group=NA
Chr1	Araport11	exon	188011	188176	.	*	.	gene_id=AT1G01510;Name=AN;miR_group=NA
Chr1	Araport11	exon	188284	188414	.	*	.	gene_id=AT1G01510;Name=AN;miR_group=NA
Chr1	Araport11	exon	188529	189320	.	*	.	gene_id=AT1G01510;Name=AN;miR_group=NA
Chr1	Araport11	exon	189417	189464	.	*	.	gene_id=AT1G01510;Name=AN;miR_group=NA
Chr1	Araport11	exon	189562	189675	.	*	.	gene_id=AT1G01510;Name=AN;miR_group=NA
Chr1	Araport11	exon	189765	190472	.	*	.	gene_id=AT1G01510;Name=AN;miR_group=NA
Chr1	Araport11	exon	190408	190828	.	*	.	gene_id=AT1G01520;Name=ASG4;miR_group=NA
Chr1	Araport11	exon	190478	190828	.	*	.	gene_id=AT1G01520;Name=ASG4;miR_group=NA
Chr1	Araport11	exon	190941	190998	.	*	.	gene_id=AT1G01520;Name=ASG4;miR_group=NA
Chr1	Araport11	exon	191138	191258	.	*	.	gene_id=AT1G01520;Name=ASG4;miR_group=NA
Chr1	Araport11	exon	191138	191475	.	*	.	gene_id=AT1G01520;Name=ASG4;miR_group=NA
Chr1	Araport11	exon	191341	191475	.	*	.	gene_id=AT1G01520;Name=ASG4;miR_group=NA
Chr1	Araport11	exon	191579	191692	.	*	.	gene_id=AT1G01520;Name=ASG4;miR_group=NA
Chr1	Araport11	exon	191780	191889	.	*	.	gene_id=AT1G01520;Name=ASG4;miR_group=NA
Chr1	Araport11	exon	191780	192026	.	*	.	gene_id=AT1G01520;Name=ASG4;miR_group=NA
Chr1	Araport11	exon	191780	192436	.	*	.	gene_id=AT1G01520;Name=ASG4;miR_group=NA
Chr1	Araport11	exon	191967	192026	.	*	.	gene_id=AT1G01520;Name=ASG4;miR_group=NA
Chr1	Araport11	exon	191967	192436	.	*	.	gene_id=AT1G01520;Name=ASG4;miR_group=NA
Chr1	Araport11	exon	192107	192436	.	*	.	gene_id=AT1G01520;Name=ASG4;miR_group=NA
Chr1	Araport11	exon	192634	193071	.	*	.	gene_id=AT1G01530;Name=AGL28;miR_group=NA
Chr1	Araport11	exon	193351	193670	.	*	.	gene_id=AT1G01530;Name=AGL28;miR_group=NA
Chr1	Araport11	exon	195645	196542	.	*	.	gene_id=AT1G01540;Name=AT1G01540;miR_group=NA
Chr1	Araport11	exon	195812	196542	.	*	.	gene_id=AT1G01540;Name=AT1G01540;miR_group=NA
Chr1	Araport11	exon	197115	197219	.	*	.	gene_id=AT1G01540;Name=AT1G01540;miR_group=NA
Chr1	Araport11	exon	197300	197422	.	*	.	gene_id=AT1G01540;Name=AT1G01540;miR_group=NA
Chr1	Araport11	exon	197501	197671	.	*	.	gene_id=AT1G01540;Name=AT1G01540;miR_group=NA
Chr1	Araport11	exon	197775	197904	.	*	.	gene_id=AT1G01540;Name=AT1G01540;miR_group=NA
Chr1	Araport11	exon	197775	198183	.	*	.	gene_id=AT1G01540;Name=AT1G01540;miR_group=NA
Chr1	Araport11	exon	197974	198183	.	*	.	gene_id=AT1G01540;Name=AT1G01540;miR_group=NA
Chr1	Araport11	exon	198267	198635	.	*	.	gene_id=AT1G01540;Name=AT1G01540;miR_group=NA
Chr1	Araport11	exon	198267	198787	.	*	.	gene_id=AT1G01540;Name=AT1G01540;miR_group=NA
Chr1	Araport11	exon	199527	199763	.	*	.	gene_id=AT1G01550;Name=BPS1;miR_group=NA
Chr1	Araport11	exon	199630	199959	.	*	.	gene_id=AT1G01550;Name=BPS1;miR_group=NA
Chr1	Araport11	exon	199890	199959	.	*	.	gene_id=AT1G01550;Name=BPS1;miR_group=NA
Chr1	Araport11	exon	200511	201775	.	*	.	gene_id=AT1G01550;Name=BPS1;miR_group=NA
Chr1	Araport11	exon	202103	202508	.	*	.	gene_id=AT1G01560;Name=MPK11;miR_group=NA
Chr1	Araport11	exon	202111	202508	.	*	.	gene_id=AT1G01560;Name=MPK11;miR_group=NA
Chr1	Araport11	exon	202136	202508	.	*	.	gene_id=AT1G01560;Name=MPK11;miR_group=NA
Chr1	Araport11	exon	202782	202911	.	*	.	gene_id=AT1G01560;Name=MPK11;miR_group=NA
Chr1	Araport11	exon	202991	203128	.	*	.	gene_id=AT1G01560;Name=MPK11;miR_group=NA
Chr1	Araport11	exon	203267	203599	.	*	.	gene_id=AT1G01560;Name=MPK11;miR_group=NA
Chr1	Araport11	exon	203267	203943	.	*	.	gene_id=AT1G01560;Name=MPK11;miR_group=NA
Chr1	Araport11	exon	203267	204335	.	*	.	gene_id=AT1G01560;Name=MPK11;miR_group=NA
Chr1	Araport11	exon	203760	203943	.	*	.	gene_id=AT1G01560;Name=MPK11;miR_group=NA
Chr1	Araport11	exon	203760	204388	.	*	.	gene_id=AT1G01560;Name=MPK11;miR_group=NA
Chr1	Araport11	exon	204029	204335	.	*	.	gene_id=AT1G01560;Name=MPK11;miR_group=NA
Chr1	Araport11	exon	204029	204440	.	*	.	gene_id=AT1G01560;Name=MPK11;miR_group=NA
Chr1	Araport11	exon	204935	205949	.	*	.	gene_id=AT1G01570;Name=AT1G01570;miR_group=NA
Chr1	Araport11	exon	205176	205949	.	*	.	gene_id=AT1G01570;Name=AT1G01570;miR_group=NA
Chr1	Araport11	exon	206692	207243	.	*	.	gene_id=AT1G01570;Name=AT1G01570;miR_group=NA
Chr1	Araport11	exon	207325	207435	.	*	.	gene_id=AT1G01570;Name=AT1G01570;miR_group=NA
Chr1	Araport11	exon	207325	207642	.	*	.	gene_id=AT1G01570;Name=AT1G01570;miR_group=NA
Chr1	Araport11	exon	208995	209608	.	*	.	gene_id=AT1G01580;Name=FRO2;miR_group=NA
Chr1	Araport11	exon	209208	209608	.	*	.	gene_id=AT1G01580;Name=FRO2;miR_group=NA
Chr1	Araport11	exon	209764	209866	.	*	.	gene_id=AT1G01580;Name=FRO2;miR_group=NA
Chr1	Araport11	exon	209950	210144	.	*	.	gene_id=AT1G01580;Name=FRO2;miR_group=NA
Chr1	Araport11	exon	210385	210619	.	*	.	gene_id=AT1G01580;Name=FRO2;miR_group=NA
Chr1	Araport11	exon	211052	211379	.	*	.	gene_id=AT1G01580;Name=FRO2;miR_group=NA
Chr1	Araport11	exon	211474	211717	.	*	.	gene_id=AT1G01580;Name=FRO2;miR_group=NA
Chr1	Araport11	exon	211855	212573	.	*	.	gene_id=AT1G01580;Name=FRO2;miR_group=NA
Chr1	Araport11	exon	212671	213080	.	*	.	gene_id=AT1G01580;Name=FRO2;miR_group=NA
Chr1	Araport11	exon	212671	213082	.	*	.	gene_id=AT1G01580;Name=FRO2;miR_group=NA
Chr1	Araport11	exon	214150	214406	.	*	.	gene_id=AT1G01590;Name=FRO1;miR_group=NA
Chr1	Araport11	exon	214480	214582	.	*	.	gene_id=AT1G01590;Name=FRO1;miR_group=NA
Chr1	Araport11	exon	214697	214897	.	*	.	gene_id=AT1G01590;Name=FRO1;miR_group=NA
Chr1	Araport11	exon	215317	215554	.	*	.	gene_id=AT1G01590;Name=FRO1;miR_group=NA
Chr1	Araport11	exon	215633	215960	.	*	.	gene_id=AT1G01590;Name=FRO1;miR_group=NA
Chr1	Araport11	exon	216044	216293	.	*	.	gene_id=AT1G01590;Name=FRO1;miR_group=NA
Chr1	Araport11	exon	216414	217090	.	*	.	gene_id=AT1G01590;Name=FRO1;miR_group=NA
Chr1	Araport11	exon	217165	217734	.	*	.	gene_id=AT1G01590;Name=FRO1;miR_group=NA
Chr1	Araport11	exon	218834	219621	.	*	.	gene_id=AT1G01600;Name=CYP86A4;miR_group=NA
Chr1	Araport11	exon	219752	221286	.	*	.	gene_id=AT1G01600;Name=CYP86A4;miR_group=NA
Chr1	Araport11	exon	221642	222359	.	*	.	gene_id=AT1G01610;Name=GPAT4;miR_group=NA
Chr1	Araport11	exon	222622	223096	.	*	.	gene_id=AT1G01610;Name=GPAT4;miR_group=NA
Chr1	Araport11	exon	223551	223866	.	*	.	gene_id=AT1G01610;Name=GPAT4;miR_group=NA
Chr1	Araport11	exon	223945	224351	.	*	.	gene_id=AT1G01610;Name=GPAT4;miR_group=NA
Chr1	Araport11	exon	225665	226081	.	*	.	gene_id=AT1G01620;Name=PIP1C;miR_group=NA
Chr1	Araport11	exon	226171	226311	.	*	.	gene_id=AT1G01620;Name=PIP1C;miR_group=NA
Chr1	Araport11	exon	226396	226691	.	*	.	gene_id=AT1G01620;Name=PIP1C;miR_group=NA
Chr1	Araport11	exon	226849	227049	.	*	.	gene_id=AT1G01620;Name=PIP1C;miR_group=NA
Chr1	Araport11	exon	226849	227543	.	*	.	gene_id=AT1G01620;Name=PIP1C;miR_group=NA
Chr1	Araport11	exon	227079	227302	.	*	.	gene_id=AT1G01620;Name=PIP1C;miR_group=NA
Chr1	Araport11	exon	228799	229343	.	*	.	gene_id=AT1G01630;Name=AT1G01630;miR_group=NA
Chr1	Araport11	exon	229429	229724	.	*	.	gene_id=AT1G01630;Name=AT1G01630;miR_group=NA
Chr1	Araport11	exon	229829	229934	.	*	.	gene_id=AT1G01630;Name=AT1G01630;miR_group=NA
Chr1	Araport11	exon	230349	230459	.	*	.	gene_id=AT1G01630;Name=AT1G01630;miR_group=NA
Chr1	Araport11	exon	230559	230979	.	*	.	gene_id=AT1G01630;Name=AT1G01630;miR_group=NA
Chr1	Araport11	exon	230908	231655	.	*	.	gene_id=AT1G01640;Name=AT1G01640;miR_group=NA
Chr1	Araport11	exon	231784	231908	.	*	.	gene_id=AT1G01640;Name=AT1G01640;miR_group=NA
Chr1	Araport11	exon	231784	231928	.	*	.	gene_id=AT1G01640;Name=AT1G01640;miR_group=NA
Chr1	Araport11	exon	232398	232630	.	*	.	gene_id=AT1G01640;Name=AT1G01640;miR_group=NA
Chr1	Araport11	exon	239841	240242	.	*	.	gene_id=AT1G01660;Name=AT1G01660;miR_group=NA
Chr1	Araport11	exon	240057	240242	.	*	.	gene_id=AT1G01660;Name=AT1G01660;miR_group=NA
Chr1	Araport11	exon	240352	240672	.	*	.	gene_id=AT1G01660;Name=AT1G01660;miR_group=NA
Chr1	Araport11	exon	240744	240884	.	*	.	gene_id=AT1G01660;Name=AT1G01660;miR_group=NA
Chr1	Araport11	exon	240744	240892	.	*	.	gene_id=AT1G01660;Name=AT1G01660;miR_group=NA
Chr1	Araport11	exon	240960	241226	.	*	.	gene_id=AT1G01660;Name=AT1G01660;miR_group=NA
Chr1	Araport11	exon	240965	241226	.	*	.	gene_id=AT1G01660;Name=AT1G01660;miR_group=NA
Chr1	Araport11	exon	241306	241443	.	*	.	gene_id=AT1G01660;Name=AT1G01660;miR_group=NA
Chr1	Araport11	exon	241539	241719	.	*	.	gene_id=AT1G01660;Name=AT1G01660;miR_group=NA
Chr1	Araport11	exon	241805	241909	.	*	.	gene_id=AT1G01660;Name=AT1G01660;miR_group=NA
Chr1	Araport11	exon	241983	242113	.	*	.	gene_id=AT1G01660;Name=AT1G01660;miR_group=NA
Chr1	Araport11	exon	242214	242290	.	*	.	gene_id=AT1G01660;Name=AT1G01660;miR_group=NA
Chr1	Araport11	exon	242449	242608	.	*	.	gene_id=AT1G01660;Name=AT1G01660;miR_group=NA
Chr1	Araport11	exon	242449	242703	.	*	.	gene_id=AT1G01660;Name=AT1G01660;miR_group=NA
Chr1	Araport11	exon	242713	243128	.	*	.	gene_id=AT1G01670;Name=AT1G01670;miR_group=NA
Chr1	Araport11	exon	242837	243128	.	*	.	gene_id=AT1G01670;Name=AT1G01670;miR_group=NA
Chr1	Araport11	exon	242843	243128	.	*	.	gene_id=AT1G01670;Name=AT1G01670;miR_group=NA
Chr1	Araport11	exon	243336	243746	.	*	.	gene_id=AT1G01670;Name=AT1G01670;miR_group=NA
Chr1	Araport11	exon	244035	244182	.	*	.	gene_id=AT1G01670;Name=AT1G01670;miR_group=NA
Chr1	Araport11	exon	244257	244361	.	*	.	gene_id=AT1G01670;Name=AT1G01670;miR_group=NA
Chr1	Araport11	exon	244257	244400	.	*	.	gene_id=AT1G01670;Name=AT1G01670;miR_group=NA
Chr1	Araport11	exon	244505	244635	.	*	.	gene_id=AT1G01670;Name=AT1G01670;miR_group=NA
Chr1	Araport11	exon	244770	244873	.	*	.	gene_id=AT1G01670;Name=AT1G01670;miR_group=NA
Chr1	Araport11	exon	245151	245264	.	*	.	gene_id=AT1G01670;Name=AT1G01670;miR_group=NA
Chr1	Araport11	exon	245630	245676	.	*	.	gene_id=AT1G01670;Name=AT1G01670;miR_group=NA
Chr1	Araport11	exon	245877	246054	.	*	.	gene_id=AT1G01670;Name=AT1G01670;miR_group=NA
Chr1	Araport11	exon	246262	246608	.	*	.	gene_id=AT1G01680;Name=PUB54;miR_group=NA
Chr1	Araport11	exon	246731	246853	.	*	.	gene_id=AT1G01680;Name=PUB54;miR_group=NA
Chr1	Araport11	exon	246949	247078	.	*	.	gene_id=AT1G01680;Name=PUB54;miR_group=NA
Chr1	Araport11	exon	247167	247268	.	*	.	gene_id=AT1G01680;Name=PUB54;miR_group=NA
Chr1	Araport11	exon	247362	247492	.	*	.	gene_id=AT1G01680;Name=PUB54;miR_group=NA
Chr1	Araport11	exon	247577	247680	.	*	.	gene_id=AT1G01680;Name=PUB54;miR_group=NA
Chr1	Araport11	exon	248191	248440	.	*	.	gene_id=AT1G01680;Name=PUB54;miR_group=NA
Chr1	Araport11	exon	249041	249306	.	*	.	gene_id=AT1G01690;Name=PRD3;miR_group=NA
Chr1	Araport11	exon	249081	249306	.	*	.	gene_id=AT1G01690;Name=PRD3;miR_group=NA
Chr1	Araport11	exon	249141	249306	.	*	.	gene_id=AT1G01690;Name=PRD3;miR_group=NA
Chr1	Araport11	exon	249540	249693	.	*	.	gene_id=AT1G01690;Name=PRD3;miR_group=NA
Chr1	Araport11	exon	249543	249693	.	*	.	gene_id=AT1G01690;Name=PRD3;miR_group=NA
Chr1	Araport11	exon	249774	249930	.	*	.	gene_id=AT1G01690;Name=PRD3;miR_group=NA
Chr1	Araport11	exon	250014	250151	.	*	.	gene_id=AT1G01690;Name=PRD3;miR_group=NA
Chr1	Araport11	exon	250017	250151	.	*	.	gene_id=AT1G01690;Name=PRD3;miR_group=NA
Chr1	Araport11	exon	250536	250588	.	*	.	gene_id=AT1G01690;Name=PRD3;miR_group=NA
Chr1	Araport11	exon	250669	250863	.	*	.	gene_id=AT1G01690;Name=PRD3;miR_group=NA
Chr1	Araport11	exon	251004	251066	.	*	.	gene_id=AT1G01690;Name=PRD3;miR_group=NA
Chr1	Araport11	exon	251143	251184	.	*	.	gene_id=AT1G01690;Name=PRD3;miR_group=NA
Chr1	Araport11	exon	251260	251316	.	*	.	gene_id=AT1G01690;Name=PRD3;miR_group=NA
Chr1	Araport11	exon	251399	251440	.	*	.	gene_id=AT1G01690;Name=PRD3;miR_group=NA
Chr1	Araport11	exon	251539	251594	.	*	.	gene_id=AT1G01690;Name=PRD3;miR_group=NA
Chr1	Araport11	exon	251680	251827	.	*	.	gene_id=AT1G01690;Name=PRD3;miR_group=NA
Chr1	Araport11	exon	251922	252006	.	*	.	gene_id=AT1G01690;Name=PRD3;miR_group=NA
Chr1	Araport11	exon	252121	252462	.	*	.	gene_id=AT1G01690;Name=PRD3;miR_group=NA
Chr1	Araport11	exon	252121	252522	.	*	.	gene_id=AT1G01690;Name=PRD3;miR_group=NA
Chr1	Araport11	exon	252626	253457	.	*	.	gene_id=AT1G01695;Name=TRM33;miR_group=NA
Chr1	Araport11	exon	253531	253679	.	*	.	gene_id=AT1G01695;Name=TRM33;miR_group=NA
Chr1	Araport11	exon	253775	253874	.	*	.	gene_id=AT1G01695;Name=TRM33;miR_group=NA
Chr1	Araport11	exon	253954	254530	.	*	.	gene_id=AT1G01695;Name=TRM33;miR_group=NA
Chr1	Araport11	exon	259307	259614	.	*	.	gene_id=AT1G01700;Name=ROPGEF2;miR_group=NA
Chr1	Araport11	exon	259486	260034	.	*	.	gene_id=AT1G01700;Name=ROPGEF2;miR_group=NA
Chr1	Araport11	exon	259495	259614	.	*	.	gene_id=AT1G01700;Name=ROPGEF2;miR_group=NA
Chr1	Araport11	exon	259640	260417	.	*	.	gene_id=AT1G01700;Name=ROPGEF2;miR_group=NA
Chr1	Araport11	exon	259690	260034	.	*	.	gene_id=AT1G01700;Name=ROPGEF2;miR_group=NA
Chr1	Araport11	exon	259690	260417	.	*	.	gene_id=AT1G01700;Name=ROPGEF2;miR_group=NA
Chr1	Araport11	exon	260118	260417	.	*	.	gene_id=AT1G01700;Name=ROPGEF2;miR_group=NA
Chr1	Araport11	exon	260118	260582	.	*	.	gene_id=AT1G01700;Name=ROPGEF2;miR_group=NA
Chr1	Araport11	exon	260508	260582	.	*	.	gene_id=AT1G01700;Name=ROPGEF2;miR_group=NA
Chr1	Araport11	exon	260508	260603	.	*	.	gene_id=AT1G01700;Name=ROPGEF2;miR_group=NA
Chr1	Araport11	exon	260670	260824	.	*	.	gene_id=AT1G01700;Name=ROPGEF2;miR_group=NA
Chr1	Araport11	exon	260921	261037	.	*	.	gene_id=AT1G01700;Name=ROPGEF2;miR_group=NA
Chr1	Araport11	exon	261129	261474	.	*	.	gene_id=AT1G01700;Name=ROPGEF2;miR_group=NA
Chr1	Araport11	exon	261129	261615	.	*	.	gene_id=AT1G01700;Name=ROPGEF2;miR_group=NA
Chr1	Araport11	exon	261129	261667	.	*	.	gene_id=AT1G01700;Name=ROPGEF2;miR_group=NA
Chr1	Araport11	exon	262828	262965	.	*	.	gene_id=AT1G01710;Name=AT1G01710;miR_group=NA
Chr1	Araport11	exon	263047	263139	.	*	.	gene_id=AT1G01710;Name=AT1G01710;miR_group=NA
Chr1	Araport11	exon	263232	263299	.	*	.	gene_id=AT1G01710;Name=AT1G01710;miR_group=NA
Chr1	Araport11	exon	263369	263444	.	*	.	gene_id=AT1G01710;Name=AT1G01710;miR_group=NA
Chr1	Araport11	exon	263526	263572	.	*	.	gene_id=AT1G01710;Name=AT1G01710;miR_group=NA
Chr1	Araport11	exon	263645	263770	.	*	.	gene_id=AT1G01710;Name=AT1G01710;miR_group=NA
Chr1	Araport11	exon	263857	263934	.	*	.	gene_id=AT1G01710;Name=AT1G01710;miR_group=NA
Chr1	Araport11	exon	264073	264160	.	*	.	gene_id=AT1G01710;Name=AT1G01710;miR_group=NA
Chr1	Araport11	exon	264280	264392	.	*	.	gene_id=AT1G01710;Name=AT1G01710;miR_group=NA
Chr1	Araport11	exon	264520	264582	.	*	.	gene_id=AT1G01710;Name=AT1G01710;miR_group=NA
Chr1	Araport11	exon	264657	264712	.	*	.	gene_id=AT1G01710;Name=AT1G01710;miR_group=NA
Chr1	Araport11	exon	264797	264901	.	*	.	gene_id=AT1G01710;Name=AT1G01710;miR_group=NA
Chr1	Araport11	exon	265021	265077	.	*	.	gene_id=AT1G01710;Name=AT1G01710;miR_group=NA
Chr1	Araport11	exon	265336	265437	.	*	.	gene_id=AT1G01710;Name=AT1G01710;miR_group=NA
Chr1	Araport11	exon	265578	265626	.	*	.	gene_id=AT1G01710;Name=AT1G01710;miR_group=NA
Chr1	Araport11	exon	265777	265845	.	*	.	gene_id=AT1G01710;Name=AT1G01710;miR_group=NA
Chr1	Araport11	exon	265952	266324	.	*	.	gene_id=AT1G01710;Name=AT1G01710;miR_group=NA
Chr1	Araport11	exon	266333	266724	.	*	.	gene_id=AT1G01715;Name=AT1G01715;miR_group=NA
Chr1	Araport11	exon	266342	266724	.	*	.	gene_id=AT1G01715;Name=AT1G01715;miR_group=NA
Chr1	Araport11	exon	267293	267533	.	*	.	gene_id=AT1G01715;Name=AT1G01715;miR_group=NA
Chr1	Araport11	exon	267293	267577	.	*	.	gene_id=AT1G01715;Name=AT1G01715;miR_group=NA
Chr1	Araport11	exon	267677	267883	.	*	.	gene_id=AT1G01715;Name=AT1G01715;miR_group=NA
Chr1	Araport11	exon	267993	268630	.	*	.	gene_id=AT1G01720;Name=ATAF1;miR_group=NA
Chr1	Araport11	exon	268717	268994	.	*	.	gene_id=AT1G01720;Name=ATAF1;miR_group=NA
Chr1	Araport11	exon	269083	269819	.	*	.	gene_id=AT1G01720;Name=ATAF1;miR_group=NA
Chr1	Araport11	exon	269792	270090	.	*	.	gene_id=AT1G01725;Name=AT1G01725;miR_group=NA
Chr1	Araport11	exon	270622	270859	.	*	.	gene_id=AT1G01725;Name=AT1G01725;miR_group=NA
Chr1	Araport11	exon	270797	271289	.	*	.	gene_id=AT1G01730;Name=AT1G01730;miR_group=NA
Chr1	Araport11	exon	271379	271433	.	*	.	gene_id=AT1G01730;Name=AT1G01730;miR_group=NA
Chr1	Araport11	exon	271541	272189	.	*	.	gene_id=AT1G01730;Name=AT1G01730;miR_group=NA
Chr1	Araport11	exon	272111	272362	.	*	.	gene_id=AT1G01740;Name=BSK4;miR_group=NA
Chr1	Araport11	exon	272445	272531	.	*	.	gene_id=AT1G01740;Name=BSK4;miR_group=NA
Chr1	Araport11	exon	272445	272555	.	*	.	gene_id=AT1G01740;Name=BSK4;miR_group=NA
Chr1	Araport11	exon	272651	272983	.	*	.	gene_id=AT1G01740;Name=BSK4;miR_group=NA
Chr1	Araport11	exon	273064	273149	.	*	.	gene_id=AT1G01740;Name=BSK4;miR_group=NA
Chr1	Araport11	exon	273234	273339	.	*	.	gene_id=AT1G01740;Name=BSK4;miR_group=NA
Chr1	Araport11	exon	273429	273562	.	*	.	gene_id=AT1G01740;Name=BSK4;miR_group=NA
Chr1	Araport11	exon	273653	273788	.	*	.	gene_id=AT1G01740;Name=BSK4;miR_group=NA
Chr1	Araport11	exon	273863	274083	.	*	.	gene_id=AT1G01740;Name=BSK4;miR_group=NA
Chr1	Araport11	exon	274167	274249	.	*	.	gene_id=AT1G01740;Name=BSK4;miR_group=NA
Chr1	Araport11	exon	274167	274289	.	*	.	gene_id=AT1G01740;Name=BSK4;miR_group=NA
Chr1	Araport11	exon	274171	274249	.	*	.	gene_id=AT1G01740;Name=BSK4;miR_group=NA
Chr1	Araport11	exon	274171	274289	.	*	.	gene_id=AT1G01740;Name=BSK4;miR_group=NA
Chr1	Araport11	exon	274384	274569	.	*	.	gene_id=AT1G01740;Name=BSK4;miR_group=NA
Chr1	Araport11	exon	274384	274792	.	*	.	gene_id=AT1G01740;Name=BSK4;miR_group=NA
Chr1	Araport11	exon	274384	274930	.	*	.	gene_id=AT1G01740;Name=BSK4;miR_group=NA
Chr1	Araport11	exon	275188	275530	.	*	.	gene_id=AT1G01750;Name=ADF11;miR_group=NA
Chr1	Araport11	exon	275331	275897	.	*	.	gene_id=AT1G01750;Name=ADF11;miR_group=NA
Chr1	Araport11	exon	275632	275897	.	*	.	gene_id=AT1G01750;Name=ADF11;miR_group=NA
Chr1	Araport11	exon	275973	276126	.	*	.	gene_id=AT1G01750;Name=ADF11;miR_group=NA
Chr1	Araport11	exon	275973	276310	.	*	.	gene_id=AT1G01750;Name=ADF11;miR_group=NA
Chr1	Araport11	exon	276266	276307	.	*	.	gene_id=AT1G01760;Name=AT1G01760;miR_group=NA
Chr1	Araport11	exon	276368	276519	.	*	.	gene_id=AT1G01760;Name=AT1G01760;miR_group=NA
Chr1	Araport11	exon	276405	276519	.	*	.	gene_id=AT1G01760;Name=AT1G01760;miR_group=NA
Chr1	Araport11	exon	276412	276519	.	*	.	gene_id=AT1G01760;Name=AT1G01760;miR_group=NA
Chr1	Araport11	exon	276623	276793	.	*	.	gene_id=AT1G01760;Name=AT1G01760;miR_group=NA
Chr1	Araport11	exon	276706	276793	.	*	.	gene_id=AT1G01760;Name=AT1G01760;miR_group=NA
Chr1	Araport11	exon	276870	276989	.	*	.	gene_id=AT1G01760;Name=AT1G01760;miR_group=NA
Chr1	Araport11	exon	277077	277153	.	*	.	gene_id=AT1G01760;Name=AT1G01760;miR_group=NA
Chr1	Araport11	exon	277232	277401	.	*	.	gene_id=AT1G01760;Name=AT1G01760;miR_group=NA
Chr1	Araport11	exon	277493	277606	.	*	.	gene_id=AT1G01760;Name=AT1G01760;miR_group=NA
Chr1	Araport11	exon	277717	277863	.	*	.	gene_id=AT1G01760;Name=AT1G01760;miR_group=NA
Chr1	Araport11	exon	277947	278252	.	*	.	gene_id=AT1G01760;Name=AT1G01760;miR_group=NA
Chr1	Araport11	exon	278316	278448	.	*	.	gene_id=AT1G01760;Name=AT1G01760;miR_group=NA
Chr1	Araport11	exon	278316	278599	.	*	.	gene_id=AT1G01760;Name=AT1G01760;miR_group=NA
Chr1	Araport11	exon	278600	278809	.	*	.	gene_id=AT1G01770;Name=AT1G01770;miR_group=NA
Chr1	Araport11	exon	278887	279088	.	*	.	gene_id=AT1G01770;Name=AT1G01770;miR_group=NA
Chr1	Araport11	exon	279166	279240	.	*	.	gene_id=AT1G01770;Name=AT1G01770;miR_group=NA
Chr1	Araport11	exon	279327	279425	.	*	.	gene_id=AT1G01770;Name=AT1G01770;miR_group=NA
Chr1	Araport11	exon	279536	279576	.	*	.	gene_id=AT1G01770;Name=AT1G01770;miR_group=NA
Chr1	Araport11	exon	279797	279910	.	*	.	gene_id=AT1G01770;Name=AT1G01770;miR_group=NA
Chr1	Araport11	exon	279974	280088	.	*	.	gene_id=AT1G01770;Name=AT1G01770;miR_group=NA
Chr1	Araport11	exon	280180	280370	.	*	.	gene_id=AT1G01770;Name=AT1G01770;miR_group=NA
Chr1	Araport11	exon	280449	280568	.	*	.	gene_id=AT1G01770;Name=AT1G01770;miR_group=NA
Chr1	Araport11	exon	280657	280737	.	*	.	gene_id=AT1G01770;Name=AT1G01770;miR_group=NA
Chr1	Araport11	exon	280889	281121	.	*	.	gene_id=AT1G01770;Name=AT1G01770;miR_group=NA
Chr1	Araport11	exon	281309	281348	.	*	.	gene_id=AT1G01770;Name=AT1G01770;miR_group=NA
Chr1	Araport11	exon	281438	281536	.	*	.	gene_id=AT1G01770;Name=AT1G01770;miR_group=NA
Chr1	Araport11	exon	281759	282189	.	*	.	gene_id=AT1G01770;Name=AT1G01770;miR_group=NA
Chr1	Araport11	exon	282484	282766	.	*	.	gene_id=AT1G01770;Name=AT1G01770;miR_group=NA
Chr1	Araport11	exon	282761	283053	.	*	.	gene_id=AT1G01780;Name=PLIM2b;miR_group=NA
Chr1	Araport11	exon	282849	282891	.	*	.	gene_id=AT1G01770;Name=AT1G01770;miR_group=NA
Chr1	Araport11	exon	283132	283231	.	*	.	gene_id=AT1G01780;Name=PLIM2b;miR_group=NA
Chr1	Araport11	exon	283314	283336	.	*	.	gene_id=AT1G01780;Name=PLIM2b;miR_group=NA
Chr1	Araport11	exon	283444	283533	.	*	.	gene_id=AT1G01780;Name=PLIM2b;miR_group=NA
Chr1	Araport11	exon	283813	284245	.	*	.	gene_id=AT1G01780;Name=PLIM2b;miR_group=NA
Chr1	Araport11	exon	284350	284635	.	*	.	gene_id=AT1G01790;Name=KEA1;miR_group=NA
Chr1	Araport11	exon	284460	286351	.	*	.	gene_id=AT1G01790;Name=KEA1;miR_group=NA
Chr1	Araport11	exon	284722	286351	.	*	.	gene_id=AT1G01790;Name=KEA1;miR_group=NA
Chr1	Araport11	exon	286452	286623	.	*	.	gene_id=AT1G01790;Name=KEA1;miR_group=NA
Chr1	Araport11	exon	286717	286807	.	*	.	gene_id=AT1G01790;Name=KEA1;miR_group=NA
Chr1	Araport11	exon	286997	287133	.	*	.	gene_id=AT1G01790;Name=KEA1;miR_group=NA
Chr1	Araport11	exon	287221	287280	.	*	.	gene_id=AT1G01790;Name=KEA1;miR_group=NA
Chr1	Araport11	exon	287395	287514	.	*	.	gene_id=AT1G01790;Name=KEA1;miR_group=NA
Chr1	Araport11	exon	287642	287710	.	*	.	gene_id=AT1G01790;Name=KEA1;miR_group=NA
Chr1	Araport11	exon	287789	287854	.	*	.	gene_id=AT1G01790;Name=KEA1;miR_group=NA
Chr1	Araport11	exon	288087	288176	.	*	.	gene_id=AT1G01790;Name=KEA1;miR_group=NA
Chr1	Araport11	exon	288401	288505	.	*	.	gene_id=AT1G01790;Name=KEA1;miR_group=NA
Chr1	Araport11	exon	288593	288721	.	*	.	gene_id=AT1G01790;Name=KEA1;miR_group=NA
Chr1	Araport11	exon	288882	289091	.	*	.	gene_id=AT1G01790;Name=KEA1;miR_group=NA
Chr1	Araport11	exon	289237	289386	.	*	.	gene_id=AT1G01790;Name=KEA1;miR_group=NA
Chr1	Araport11	exon	289539	289592	.	*	.	gene_id=AT1G01790;Name=KEA1;miR_group=NA
Chr1	Araport11	exon	289718	289776	.	*	.	gene_id=AT1G01790;Name=KEA1;miR_group=NA
Chr1	Araport11	exon	290028	290094	.	*	.	gene_id=AT1G01790;Name=KEA1;miR_group=NA
Chr1	Araport11	exon	290170	290346	.	*	.	gene_id=AT1G01790;Name=KEA1;miR_group=NA
Chr1	Araport11	exon	290439	290495	.	*	.	gene_id=AT1G01790;Name=KEA1;miR_group=NA
Chr1	Araport11	exon	290578	290652	.	*	.	gene_id=AT1G01790;Name=KEA1;miR_group=NA
Chr1	Araport11	exon	290747	291201	.	*	.	gene_id=AT1G01790;Name=KEA1;miR_group=NA
Chr1	Araport11	exon	290747	291203	.	*	.	gene_id=AT1G01790;Name=KEA1;miR_group=NA
Chr1	Araport11	exon	293246	293409	.	*	.	gene_id=AT1G01800;Name=AT1G01800;miR_group=NA
Chr1	Araport11	exon	293342	293409	.	*	.	gene_id=AT1G01800;Name=AT1G01800;miR_group=NA
Chr1	Araport11	exon	293500	293752	.	*	.	gene_id=AT1G01800;Name=AT1G01800;miR_group=NA
Chr1	Araport11	exon	293500	293756	.	*	.	gene_id=AT1G01800;Name=AT1G01800;miR_group=NA
Chr1	Araport11	exon	294055	294120	.	*	.	gene_id=AT1G01800;Name=AT1G01800;miR_group=NA
Chr1	Araport11	exon	294210	294386	.	*	.	gene_id=AT1G01800;Name=AT1G01800;miR_group=NA
Chr1	Araport11	exon	294511	295040	.	*	.	gene_id=AT1G01800;Name=AT1G01800;miR_group=NA
Chr1	Araport11	exon	294511	295086	.	*	.	gene_id=AT1G01800;Name=AT1G01800;miR_group=NA
Chr1	Araport11	exon	295207	295859	.	*	.	gene_id=AT1G01810;Name=AT1G01810;miR_group=NA
Chr1	Araport11	exon	296001	296248	.	*	.	gene_id=AT1G01820;Name=PEX11C;miR_group=NA
Chr1	Araport11	exon	296362	296535	.	*	.	gene_id=AT1G01820;Name=PEX11C;miR_group=NA
Chr1	Araport11	exon	296626	296700	.	*	.	gene_id=AT1G01820;Name=PEX11C;miR_group=NA
Chr1	Araport11	exon	296782	296862	.	*	.	gene_id=AT1G01820;Name=PEX11C;miR_group=NA
Chr1	Araport11	exon	296951	297025	.	*	.	gene_id=AT1G01820;Name=PEX11C;miR_group=NA
Chr1	Araport11	exon	297101	297175	.	*	.	gene_id=AT1G01820;Name=PEX11C;miR_group=NA
Chr1	Araport11	exon	297532	297743	.	*	.	gene_id=AT1G01820;Name=PEX11C;miR_group=NA
Chr1	Araport11	exon	298013	298334	.	*	.	gene_id=AT1G01820;Name=PEX11C;miR_group=NA
Chr1	Araport11	exon	298451	300515	.	*	.	gene_id=AT1G01830;Name=AT1G01830;miR_group=NA
Chr1	Araport11	exon	300603	300665	.	*	.	gene_id=AT1G01830;Name=AT1G01830;miR_group=NA
Chr1	Araport11	exon	300603	300757	.	*	.	gene_id=AT1G01830;Name=AT1G01830;miR_group=NA
Chr1	Araport11	exon	300752	300826	.	*	.	gene_id=AT1G01830;Name=AT1G01830;miR_group=NA
Chr1	Araport11	exon	300752	300921	.	*	.	gene_id=AT1G01830;Name=AT1G01830;miR_group=NA
Chr1	Araport11	exon	301488	301544	.	*	.	gene_id=AT1G01830;Name=AT1G01830;miR_group=NA
Chr1	Araport11	exon	302054	302310	.	*	.	gene_id=AT1G01830;Name=AT1G01830;miR_group=NA
Chr1	Araport11	exon	303537	304358	.	*	.	gene_id=AT1G01840;Name=AT1G01840;miR_group=NA
Chr1	Araport11	exon	304133	304504	.	*	.	gene_id=AT1G01860;Name=PFC1;miR_group=NA
Chr1	Araport11	exon	304439	304504	.	*	.	gene_id=AT1G01860;Name=PFC1;miR_group=NA
Chr1	Araport11	exon	304622	304807	.	*	.	gene_id=AT1G01860;Name=PFC1;miR_group=NA
Chr1	Araport11	exon	304697	304807	.	*	.	gene_id=AT1G01860;Name=PFC1;miR_group=NA
Chr1	Araport11	exon	304880	304963	.	*	.	gene_id=AT1G01860;Name=PFC1;miR_group=NA
Chr1	Araport11	exon	305038	305090	.	*	.	gene_id=AT1G01860;Name=PFC1;miR_group=NA
Chr1	Araport11	exon	305151	305258	.	*	.	gene_id=AT1G01860;Name=PFC1;miR_group=NA
Chr1	Araport11	exon	305174	305258	.	*	.	gene_id=AT1G01860;Name=PFC1;miR_group=NA
Chr1	Araport11	exon	305347	305442	.	*	.	gene_id=AT1G01860;Name=PFC1;miR_group=NA
Chr1	Araport11	exon	305547	305702	.	*	.	gene_id=AT1G01860;Name=PFC1;miR_group=NA
Chr1	Araport11	exon	305785	305934	.	*	.	gene_id=AT1G01860;Name=PFC1;miR_group=NA
Chr1	Araport11	exon	305785	306287	.	*	.	gene_id=AT1G01860;Name=PFC1;miR_group=NA
Chr1	Araport11	exon	305785	306310	.	*	.	gene_id=AT1G01860;Name=PFC1;miR_group=NA
Chr1	Araport11	exon	306045	306287	.	*	.	gene_id=AT1G01860;Name=PFC1;miR_group=NA
Chr1	Araport11	exon	306045	306310	.	*	.	gene_id=AT1G01860;Name=PFC1;miR_group=NA
Chr1	Araport11	exon	306467	306800	.	*	.	gene_id=AT1G01880;Name=AT1G01880;miR_group=NA
Chr1	Araport11	exon	306480	306800	.	*	.	gene_id=AT1G01880;Name=AT1G01880;miR_group=NA
Chr1	Araport11	exon	306558	306800	.	*	.	gene_id=AT1G01880;Name=AT1G01880;miR_group=NA
Chr1	Araport11	exon	306893	307359	.	*	.	gene_id=AT1G01880;Name=AT1G01880;miR_group=NA
Chr1	Araport11	exon	307441	307805	.	*	.	gene_id=AT1G01880;Name=AT1G01880;miR_group=NA
Chr1	Araport11	exon	307889	308070	.	*	.	gene_id=AT1G01880;Name=AT1G01880;miR_group=NA
Chr1	Araport11	exon	308148	308318	.	*	.	gene_id=AT1G01880;Name=AT1G01880;miR_group=NA
Chr1	Araport11	exon	308397	308573	.	*	.	gene_id=AT1G01880;Name=AT1G01880;miR_group=NA
Chr1	Araport11	exon	308397	308602	.	*	.	gene_id=AT1G01880;Name=AT1G01880;miR_group=NA
Chr1	Araport11	exon	308400	308573	.	*	.	gene_id=AT1G01880;Name=AT1G01880;miR_group=NA
Chr1	Araport11	exon	308797	309013	.	*	.	gene_id=AT1G01880;Name=AT1G01880;miR_group=NA
Chr1	Araport11	exon	308797	309109	.	*	.	gene_id=AT1G01880;Name=AT1G01880;miR_group=NA
Chr1	Araport11	exon	308797	309220	.	*	.	gene_id=AT1G01880;Name=AT1G01880;miR_group=NA
Chr1	Araport11	exon	309112	309218	.	*	.	gene_id=AT1G01880;Name=AT1G01880;miR_group=NA
Chr1	Araport11	exon	309428	309541	.	*	.	gene_id=AT1G01880;Name=AT1G01880;miR_group=NA
Chr1	Araport11	exon	310169	310981	.	*	.	gene_id=AT1G01900;Name=SBTI1.1;miR_group=NA
Chr1	Araport11	exon	311337	313130	.	*	.	gene_id=AT1G01900;Name=SBTI1.1;miR_group=NA
Chr1	Araport11	exon	313101	313452	.	*	.	gene_id=AT1G01910;Name=AT1G01910;miR_group=NA
Chr1	Araport11	exon	313154	313759	.	*	.	gene_id=AT1G01910;Name=AT1G01910;miR_group=NA
Chr1	Araport11	exon	313210	313752	.	*	.	gene_id=AT1G01910;Name=AT1G01910;miR_group=NA
Chr1	Araport11	exon	313215	313418	.	*	.	gene_id=AT1G01910;Name=AT1G01910;miR_group=NA
Chr1	Araport11	exon	313229	313759	.	*	.	gene_id=AT1G01910;Name=AT1G01910;miR_group=NA
Chr1	Araport11	exon	313567	313759	.	*	.	gene_id=AT1G01910;Name=AT1G01910;miR_group=NA
Chr1	Araport11	exon	313872	313995	.	*	.	gene_id=AT1G01910;Name=AT1G01910;miR_group=NA
Chr1	Araport11	exon	313880	313995	.	*	.	gene_id=AT1G01910;Name=AT1G01910;miR_group=NA
Chr1	Araport11	exon	314087	314225	.	*	.	gene_id=AT1G01910;Name=AT1G01910;miR_group=NA
Chr1	Araport11	exon	314441	314551	.	*	.	gene_id=AT1G01910;Name=AT1G01910;miR_group=NA
Chr1	Araport11	exon	314652	314802	.	*	.	gene_id=AT1G01910;Name=AT1G01910;miR_group=NA
Chr1	Araport11	exon	314891	315015	.	*	.	gene_id=AT1G01910;Name=AT1G01910;miR_group=NA
Chr1	Araport11	exon	315577	315902	.	*	.	gene_id=AT1G01910;Name=AT1G01910;miR_group=NA
Chr1	Araport11	exon	315577	315925	.	*	.	gene_id=AT1G01910;Name=AT1G01910;miR_group=NA
Chr1	Araport11	exon	315577	315980	.	*	.	gene_id=AT1G01910;Name=AT1G01910;miR_group=NA
Chr1	Araport11	exon	315577	316090	.	*	.	gene_id=AT1G01910;Name=AT1G01910;miR_group=NA
Chr1	Araport11	exon	315983	316257	.	*	.	gene_id=AT1G01920;Name=AT1G01920;miR_group=NA
Chr1	Araport11	exon	316110	316257	.	*	.	gene_id=AT1G01920;Name=AT1G01920;miR_group=NA
Chr1	Araport11	exon	316113	316257	.	*	.	gene_id=AT1G01920;Name=AT1G01920;miR_group=NA
Chr1	Araport11	exon	316187	316257	.	*	.	gene_id=AT1G01920;Name=AT1G01920;miR_group=NA
Chr1	Araport11	exon	316344	316440	.	*	.	gene_id=AT1G01920;Name=AT1G01920;miR_group=NA
Chr1	Araport11	exon	316523	316713	.	*	.	gene_id=AT1G01920;Name=AT1G01920;miR_group=NA
Chr1	Araport11	exon	316539	316713	.	*	.	gene_id=AT1G01920;Name=AT1G01920;miR_group=NA
Chr1	Araport11	exon	316792	316897	.	*	.	gene_id=AT1G01920;Name=AT1G01920;miR_group=NA
Chr1	Araport11	exon	317008	317090	.	*	.	gene_id=AT1G01920;Name=AT1G01920;miR_group=NA
Chr1	Araport11	exon	317167	317193	.	*	.	gene_id=AT1G01920;Name=AT1G01920;miR_group=NA
Chr1	Araport11	exon	317294	317439	.	*	.	gene_id=AT1G01920;Name=AT1G01920;miR_group=NA
Chr1	Araport11	exon	317294	317456	.	*	.	gene_id=AT1G01920;Name=AT1G01920;miR_group=NA
Chr1	Araport11	exon	317553	317642	.	*	.	gene_id=AT1G01920;Name=AT1G01920;miR_group=NA
Chr1	Araport11	exon	317561	317642	.	*	.	gene_id=AT1G01920;Name=AT1G01920;miR_group=NA
Chr1	Araport11	exon	317765	317845	.	*	.	gene_id=AT1G01920;Name=AT1G01920;miR_group=NA
Chr1	Araport11	exon	317979	318040	.	*	.	gene_id=AT1G01920;Name=AT1G01920;miR_group=NA
Chr1	Araport11	exon	318145	318201	.	*	.	gene_id=AT1G01920;Name=AT1G01920;miR_group=NA
Chr1	Araport11	exon	318296	318433	.	*	.	gene_id=AT1G01920;Name=AT1G01920;miR_group=NA
Chr1	Araport11	exon	318362	318433	.	*	.	gene_id=AT1G01920;Name=AT1G01920;miR_group=NA
Chr1	Araport11	exon	318565	318813	.	*	.	gene_id=AT1G01920;Name=AT1G01920;miR_group=NA
Chr1	Araport11	exon	318565	319101	.	*	.	gene_id=AT1G01920;Name=AT1G01920;miR_group=NA
Chr1	Araport11	exon	318986	319101	.	*	.	gene_id=AT1G01920;Name=AT1G01920;miR_group=NA
Chr1	Araport11	exon	319204	319296	.	*	.	gene_id=AT1G01920;Name=AT1G01920;miR_group=NA
Chr1	Araport11	exon	319204	319650	.	*	.	gene_id=AT1G01920;Name=AT1G01920;miR_group=NA
Chr1	Araport11	exon	319372	319644	.	*	.	gene_id=AT1G01920;Name=AT1G01920;miR_group=NA
Chr1	Araport11	exon	319372	319660	.	*	.	gene_id=AT1G01920;Name=AT1G01920;miR_group=NA
Chr1	Araport11	exon	319372	319667	.	*	.	gene_id=AT1G01920;Name=AT1G01920;miR_group=NA
Chr1	Araport11	exon	319769	320145	.	*	.	gene_id=AT1G01930;Name=AT1G01930;miR_group=NA
Chr1	Araport11	exon	320252	320296	.	*	.	gene_id=AT1G01930;Name=AT1G01930;miR_group=NA
Chr1	Araport11	exon	320380	320457	.	*	.	gene_id=AT1G01930;Name=AT1G01930;miR_group=NA
Chr1	Araport11	exon	320769	321422	.	*	.	gene_id=AT1G01930;Name=AT1G01930;miR_group=NA
Chr1	Araport11	exon	321751	321865	.	*	.	gene_id=AT1G01930;Name=AT1G01930;miR_group=NA
Chr1	Araport11	exon	321958	322406	.	*	.	gene_id=AT1G01930;Name=AT1G01930;miR_group=NA
Chr1	Araport11	exon	322513	322895	.	*	.	gene_id=AT1G01930;Name=AT1G01930;miR_group=NA
Chr1	Araport11	exon	322886	323084	.	*	.	gene_id=AT1G01940;Name=AT1G01940;miR_group=NA
Chr1	Araport11	exon	323208	323282	.	*	.	gene_id=AT1G01940;Name=AT1G01940;miR_group=NA
Chr1	Araport11	exon	323679	323840	.	*	.	gene_id=AT1G01940;Name=AT1G01940;miR_group=NA
Chr1	Araport11	exon	324258	324416	.	*	.	gene_id=AT1G01940;Name=AT1G01940;miR_group=NA
Chr1	Araport11	exon	324636	324917	.	*	.	gene_id=AT1G01940;Name=AT1G01940;miR_group=NA
Chr1	Araport11	exon	325316	325641	.	*	.	gene_id=AT1G01950;Name=ARK2;miR_group=NA
Chr1	Araport11	exon	325329	325641	.	*	.	gene_id=AT1G01950;Name=ARK2;miR_group=NA
Chr1	Araport11	exon	325379	325641	.	*	.	gene_id=AT1G01950;Name=ARK2;miR_group=NA
Chr1	Araport11	exon	325913	326013	.	*	.	gene_id=AT1G01950;Name=ARK2;miR_group=NA
Chr1	Araport11	exon	325913	326228	.	*	.	gene_id=AT1G01950;Name=ARK2;miR_group=NA
Chr1	Araport11	exon	326106	326228	.	*	.	gene_id=AT1G01950;Name=ARK2;miR_group=NA
Chr1	Araport11	exon	326332	326517	.	*	.	gene_id=AT1G01950;Name=ARK2;miR_group=NA
Chr1	Araport11	exon	326594	326815	.	*	.	gene_id=AT1G01950;Name=ARK2;miR_group=NA
Chr1	Araport11	exon	326931	327084	.	*	.	gene_id=AT1G01950;Name=ARK2;miR_group=NA
Chr1	Araport11	exon	327237	327386	.	*	.	gene_id=AT1G01950;Name=ARK2;miR_group=NA
Chr1	Araport11	exon	327488	327576	.	*	.	gene_id=AT1G01950;Name=ARK2;miR_group=NA
Chr1	Araport11	exon	327663	327866	.	*	.	gene_id=AT1G01950;Name=ARK2;miR_group=NA
Chr1	Araport11	exon	328000	328107	.	*	.	gene_id=AT1G01950;Name=ARK2;miR_group=NA
Chr1	Araport11	exon	328188	328322	.	*	.	gene_id=AT1G01950;Name=ARK2;miR_group=NA
Chr1	Araport11	exon	328424	328504	.	*	.	gene_id=AT1G01950;Name=ARK2;miR_group=NA
Chr1	Araport11	exon	328424	328555	.	*	.	gene_id=AT1G01950;Name=ARK2;miR_group=NA
Chr1	Araport11	exon	328686	328734	.	*	.	gene_id=AT1G01950;Name=ARK2;miR_group=NA
Chr1	Araport11	exon	328884	329030	.	*	.	gene_id=AT1G01950;Name=ARK2;miR_group=NA
Chr1	Araport11	exon	328898	329030	.	*	.	gene_id=AT1G01950;Name=ARK2;miR_group=NA
Chr1	Araport11	exon	329119	329211	.	*	.	gene_id=AT1G01950;Name=ARK2;miR_group=NA
Chr1	Araport11	exon	329311	329436	.	*	.	gene_id=AT1G01950;Name=ARK2;miR_group=NA
Chr1	Araport11	exon	329573	329698	.	*	.	gene_id=AT1G01950;Name=ARK2;miR_group=NA
Chr1	Araport11	exon	329781	329924	.	*	.	gene_id=AT1G01950;Name=ARK2;miR_group=NA
Chr1	Araport11	exon	330027	330155	.	*	.	gene_id=AT1G01950;Name=ARK2;miR_group=NA
Chr1	Araport11	exon	330243	330403	.	*	.	gene_id=AT1G01950;Name=ARK2;miR_group=NA
Chr1	Araport11	exon	330243	330619	.	*	.	gene_id=AT1G01950;Name=ARK2;miR_group=NA
Chr1	Araport11	exon	330588	331423	.	*	.	gene_id=AT1G01960;Name=EDA10;miR_group=NA
Chr1	Araport11	exon	331534	332183	.	*	.	gene_id=AT1G01960;Name=EDA10;miR_group=NA
Chr1	Araport11	exon	332276	332633	.	*	.	gene_id=AT1G01960;Name=EDA10;miR_group=NA
Chr1	Araport11	exon	332724	333045	.	*	.	gene_id=AT1G01960;Name=EDA10;miR_group=NA
Chr1	Araport11	exon	333129	333628	.	*	.	gene_id=AT1G01960;Name=EDA10;miR_group=NA
Chr1	Araport11	exon	333905	334178	.	*	.	gene_id=AT1G01960;Name=EDA10;miR_group=NA
Chr1	Araport11	exon	334471	334763	.	*	.	gene_id=AT1G01960;Name=EDA10;miR_group=NA
Chr1	Araport11	exon	334899	335321	.	*	.	gene_id=AT1G01960;Name=EDA10;miR_group=NA
Chr1	Araport11	exon	335419	335773	.	*	.	gene_id=AT1G01960;Name=EDA10;miR_group=NA
Chr1	Araport11	exon	335916	336233	.	*	.	gene_id=AT1G01960;Name=EDA10;miR_group=NA
Chr1	Araport11	exon	336417	337912	.	*	.	gene_id=AT1G01960;Name=EDA10;miR_group=NA
Chr1	Araport11	exon	338241	338987	.	*	.	gene_id=AT1G01970;Name=AT1G01970;miR_group=NA
Chr1	Araport11	exon	339126	340088	.	*	.	gene_id=AT1G01970;Name=AT1G01970;miR_group=NA
Chr1	Araport11	exon	340108	342040	.	*	.	gene_id=AT1G01980;Name=AT1G01980;miR_group=NA
Chr1	Araport11	exon	342918	344400	.	*	.	gene_id=AT1G01990;Name=AT1G01990;miR_group=NA
Chr1	Araport11	exon	345516	347603	.	*	.	gene_id=AT1G02000;Name=GAE2;miR_group=NA
Chr1	Araport11	exon	347613	348127	.	*	.	gene_id=AT1G02010;Name=SEC1A;miR_group=NA
Chr1	Araport11	exon	347805	348127	.	*	.	gene_id=AT1G02010;Name=SEC1A;miR_group=NA
Chr1	Araport11	exon	347824	348127	.	*	.	gene_id=AT1G02010;Name=SEC1A;miR_group=NA
Chr1	Araport11	exon	347824	348267	.	*	.	gene_id=AT1G02010;Name=SEC1A;miR_group=NA
Chr1	Araport11	exon	347974	348127	.	*	.	gene_id=AT1G02010;Name=SEC1A;miR_group=NA
Chr1	Araport11	exon	348212	348267	.	*	.	gene_id=AT1G02010;Name=SEC1A;miR_group=NA
Chr1	Araport11	exon	348373	348454	.	*	.	gene_id=AT1G02010;Name=SEC1A;miR_group=NA
Chr1	Araport11	exon	348562	348640	.	*	.	gene_id=AT1G02010;Name=SEC1A;miR_group=NA
Chr1	Araport11	exon	348735	348785	.	*	.	gene_id=AT1G02010;Name=SEC1A;miR_group=NA
Chr1	Araport11	exon	348880	348976	.	*	.	gene_id=AT1G02010;Name=SEC1A;miR_group=NA
Chr1	Araport11	exon	348880	349099	.	*	.	gene_id=AT1G02010;Name=SEC1A;miR_group=NA
Chr1	Araport11	exon	349020	349099	.	*	.	gene_id=AT1G02010;Name=SEC1A;miR_group=NA
Chr1	Araport11	exon	349067	349099	.	*	.	gene_id=AT1G02010;Name=SEC1A;miR_group=NA
Chr1	Araport11	exon	349238	349366	.	*	.	gene_id=AT1G02010;Name=SEC1A;miR_group=NA
Chr1	Araport11	exon	349550	349720	.	*	.	gene_id=AT1G02010;Name=SEC1A;miR_group=NA
Chr1	Araport11	exon	349803	349886	.	*	.	gene_id=AT1G02010;Name=SEC1A;miR_group=NA
Chr1	Araport11	exon	350049	350147	.	*	.	gene_id=AT1G02010;Name=SEC1A;miR_group=NA
Chr1	Araport11	exon	350226	350296	.	*	.	gene_id=AT1G02010;Name=SEC1A;miR_group=NA
Chr1	Araport11	exon	350474	350570	.	*	.	gene_id=AT1G02010;Name=SEC1A;miR_group=NA
Chr1	Araport11	exon	350658	350783	.	*	.	gene_id=AT1G02010;Name=SEC1A;miR_group=NA
Chr1	Araport11	exon	350871	350966	.	*	.	gene_id=AT1G02010;Name=SEC1A;miR_group=NA
Chr1	Araport11	exon	351044	351160	.	*	.	gene_id=AT1G02010;Name=SEC1A;miR_group=NA
Chr1	Araport11	exon	351252	351329	.	*	.	gene_id=AT1G02010;Name=SEC1A;miR_group=NA
Chr1	Araport11	exon	351412	351601	.	*	.	gene_id=AT1G02010;Name=SEC1A;miR_group=NA
Chr1	Araport11	exon	351412	351632	.	*	.	gene_id=AT1G02010;Name=SEC1A;miR_group=NA
Chr1	Araport11	exon	351412	351819	.	*	.	gene_id=AT1G02010;Name=SEC1A;miR_group=NA
Chr1	Araport11	exon	351729	351819	.	*	.	gene_id=AT1G02010;Name=SEC1A;miR_group=NA
Chr1	Araport11	exon	351737	351819	.	*	.	gene_id=AT1G02010;Name=SEC1A;miR_group=NA
Chr1	Araport11	exon	351912	352001	.	*	.	gene_id=AT1G02010;Name=SEC1A;miR_group=NA
Chr1	Araport11	exon	352126	352303	.	*	.	gene_id=AT1G02010;Name=SEC1A;miR_group=NA
Chr1	Araport11	exon	352126	352503	.	*	.	gene_id=AT1G02010;Name=SEC1A;miR_group=NA
Chr1	Araport11	exon	352126	352536	.	*	.	gene_id=AT1G02010;Name=SEC1A;miR_group=NA
Chr1	Araport11	exon	352126	352543	.	*	.	gene_id=AT1G02010;Name=SEC1A;miR_group=NA
Chr1	Araport11	exon	352126	352545	.	*	.	gene_id=AT1G02010;Name=SEC1A;miR_group=NA
Chr1	Araport11	exon	352612	353162	.	*	.	gene_id=AT1G02020;Name=AT1G02020;miR_group=NA
Chr1	Araport11	exon	352622	353162	.	*	.	gene_id=AT1G02020;Name=AT1G02020;miR_group=NA
Chr1	Araport11	exon	352637	355115	.	*	.	gene_id=AT1G02020;Name=AT1G02020;miR_group=NA
Chr1	Araport11	exon	353238	353512	.	*	.	gene_id=AT1G02020;Name=AT1G02020;miR_group=NA
Chr1	Araport11	exon	353238	355124	.	*	.	gene_id=AT1G02020;Name=AT1G02020;miR_group=NA
Chr1	Araport11	exon	353622	355021	.	*	.	gene_id=AT1G02020;Name=AT1G02020;miR_group=NA
Chr1	Araport11	exon	355124	357258	.	*	.	gene_id=AT1G02030;Name=AT1G02030;miR_group=NA
Chr1	Araport11	exon	357906	359078	.	*	.	gene_id=AT1G02040;Name=AT1G02040;miR_group=NA
Chr1	Araport11	exon	359117	360149	.	*	.	gene_id=AT1G02050;Name=LAP6;miR_group=NA
Chr1	Araport11	exon	360240	360746	.	*	.	gene_id=AT1G02050;Name=LAP6;miR_group=NA
Chr1	Araport11	exon	360918	363142	.	*	.	gene_id=AT1G02060;Name=AT1G02060;miR_group=NA
Chr1	Araport11	exon	365165	366859	.	*	.	gene_id=AT1G02065;Name=SPL8;miR_group=NA
Chr1	Araport11	exon	365209	366325	.	*	.	gene_id=AT1G02065;Name=SPL8;miR_group=NA
Chr1	Araport11	exon	366723	366859	.	*	.	gene_id=AT1G02065;Name=SPL8;miR_group=NA
Chr1	Araport11	exon	366945	367166	.	*	.	gene_id=AT1G02067;Name=AT1G02067;miR_group=NA
Chr1	Araport11	exon	366986	367353	.	*	.	gene_id=AT1G02065;Name=SPL8;miR_group=NA
Chr1	Araport11	exon	366986	367443	.	*	.	gene_id=AT1G02065;Name=SPL8;miR_group=NA
Chr1	Araport11	exon	370195	370751	.	*	.	gene_id=AT1G02070;Name=AT1G02070;miR_group=NA
Chr1	Araport11	exon	370859	371090	.	*	.	gene_id=AT1G02070;Name=AT1G02070;miR_group=NA
Chr1	Araport11	exon	373335	373405	.	*	.	gene_id=AT1G02080;Name=AT1G02080;miR_group=NA
Chr1	Araport11	exon	373487	373786	.	*	.	gene_id=AT1G02080;Name=AT1G02080;miR_group=NA
Chr1	Araport11	exon	373501	373786	.	*	.	gene_id=AT1G02080;Name=AT1G02080;miR_group=NA
Chr1	Araport11	exon	373606	373786	.	*	.	gene_id=AT1G02080;Name=AT1G02080;miR_group=NA
Chr1	Araport11	exon	373892	374189	.	*	.	gene_id=AT1G02080;Name=AT1G02080;miR_group=NA
Chr1	Araport11	exon	374272	374500	.	*	.	gene_id=AT1G02080;Name=AT1G02080;miR_group=NA
Chr1	Araport11	exon	374583	374922	.	*	.	gene_id=AT1G02080;Name=AT1G02080;miR_group=NA
Chr1	Araport11	exon	375122	375238	.	*	.	gene_id=AT1G02080;Name=AT1G02080;miR_group=NA
Chr1	Araport11	exon	375125	375238	.	*	.	gene_id=AT1G02080;Name=AT1G02080;miR_group=NA
Chr1	Araport11	exon	375325	375453	.	*	.	gene_id=AT1G02080;Name=AT1G02080;miR_group=NA
Chr1	Araport11	exon	375528	375719	.	*	.	gene_id=AT1G02080;Name=AT1G02080;miR_group=NA
Chr1	Araport11	exon	375808	376002	.	*	.	gene_id=AT1G02080;Name=AT1G02080;miR_group=NA
Chr1	Araport11	exon	376114	376251	.	*	.	gene_id=AT1G02080;Name=AT1G02080;miR_group=NA
Chr1	Araport11	exon	376352	376474	.	*	.	gene_id=AT1G02080;Name=AT1G02080;miR_group=NA
Chr1	Araport11	exon	376562	376815	.	*	.	gene_id=AT1G02080;Name=AT1G02080;miR_group=NA
Chr1	Araport11	exon	376925	377028	.	*	.	gene_id=AT1G02080;Name=AT1G02080;miR_group=NA
Chr1	Araport11	exon	377211	377305	.	*	.	gene_id=AT1G02080;Name=AT1G02080;miR_group=NA
Chr1	Araport11	exon	377391	377615	.	*	.	gene_id=AT1G02080;Name=AT1G02080;miR_group=NA
Chr1	Araport11	exon	377881	378036	.	*	.	gene_id=AT1G02080;Name=AT1G02080;miR_group=NA
Chr1	Araport11	exon	378119	378191	.	*	.	gene_id=AT1G02080;Name=AT1G02080;miR_group=NA
Chr1	Araport11	exon	378298	378365	.	*	.	gene_id=AT1G02080;Name=AT1G02080;miR_group=NA
Chr1	Araport11	exon	378504	378649	.	*	.	gene_id=AT1G02080;Name=AT1G02080;miR_group=NA
Chr1	Araport11	exon	378746	378854	.	*	.	gene_id=AT1G02080;Name=AT1G02080;miR_group=NA
Chr1	Araport11	exon	378943	379089	.	*	.	gene_id=AT1G02080;Name=AT1G02080;miR_group=NA
Chr1	Araport11	exon	379183	379230	.	*	.	gene_id=AT1G02080;Name=AT1G02080;miR_group=NA
Chr1	Araport11	exon	379305	379433	.	*	.	gene_id=AT1G02080;Name=AT1G02080;miR_group=NA
Chr1	Araport11	exon	379528	379770	.	*	.	gene_id=AT1G02080;Name=AT1G02080;miR_group=NA
Chr1	Araport11	exon	379866	380003	.	*	.	gene_id=AT1G02080;Name=AT1G02080;miR_group=NA
Chr1	Araport11	exon	380086	380174	.	*	.	gene_id=AT1G02080;Name=AT1G02080;miR_group=NA
Chr1	Araport11	exon	380089	380174	.	*	.	gene_id=AT1G02080;Name=AT1G02080;miR_group=NA
Chr1	Araport11	exon	380270	380375	.	*	.	gene_id=AT1G02080;Name=AT1G02080;miR_group=NA
Chr1	Araport11	exon	380602	380697	.	*	.	gene_id=AT1G02080;Name=AT1G02080;miR_group=NA
Chr1	Araport11	exon	380846	380998	.	*	.	gene_id=AT1G02080;Name=AT1G02080;miR_group=NA
Chr1	Araport11	exon	381150	381332	.	*	.	gene_id=AT1G02080;Name=AT1G02080;miR_group=NA
Chr1	Araport11	exon	381405	381634	.	*	.	gene_id=AT1G02080;Name=AT1G02080;miR_group=NA
Chr1	Araport11	exon	381730	381832	.	*	.	gene_id=AT1G02080;Name=AT1G02080;miR_group=NA
Chr1	Araport11	exon	381912	382040	.	*	.	gene_id=AT1G02080;Name=AT1G02080;miR_group=NA
Chr1	Araport11	exon	382127	382171	.	*	.	gene_id=AT1G02080;Name=AT1G02080;miR_group=NA
Chr1	Araport11	exon	382373	382567	.	*	.	gene_id=AT1G02080;Name=AT1G02080;miR_group=NA
Chr1	Araport11	exon	382803	382929	.	*	.	gene_id=AT1G02080;Name=AT1G02080;miR_group=NA
Chr1	Araport11	exon	383030	383130	.	*	.	gene_id=AT1G02080;Name=AT1G02080;miR_group=NA
Chr1	Araport11	exon	383395	383529	.	*	.	gene_id=AT1G02080;Name=AT1G02080;miR_group=NA
Chr1	Araport11	exon	383608	383688	.	*	.	gene_id=AT1G02080;Name=AT1G02080;miR_group=NA
Chr1	Araport11	exon	384084	384230	.	*	.	gene_id=AT1G02080;Name=AT1G02080;miR_group=NA
Chr1	Araport11	exon	384318	384449	.	*	.	gene_id=AT1G02080;Name=AT1G02080;miR_group=NA
Chr1	Araport11	exon	384558	384605	.	*	.	gene_id=AT1G02080;Name=AT1G02080;miR_group=NA
Chr1	Araport11	exon	384694	384840	.	*	.	gene_id=AT1G02080;Name=AT1G02080;miR_group=NA
Chr1	Araport11	exon	384908	384969	.	*	.	gene_id=AT1G02080;Name=AT1G02080;miR_group=NA
Chr1	Araport11	exon	385171	385324	.	*	.	gene_id=AT1G02080;Name=AT1G02080;miR_group=NA
Chr1	Araport11	exon	385432	385623	.	*	.	gene_id=AT1G02080;Name=AT1G02080;miR_group=NA
Chr1	Araport11	exon	385713	385817	.	*	.	gene_id=AT1G02080;Name=AT1G02080;miR_group=NA
Chr1	Araport11	exon	385909	386043	.	*	.	gene_id=AT1G02080;Name=AT1G02080;miR_group=NA
Chr1	Araport11	exon	386133	386333	.	*	.	gene_id=AT1G02080;Name=AT1G02080;miR_group=NA
Chr1	Araport11	exon	386428	386847	.	*	.	gene_id=AT1G02080;Name=AT1G02080;miR_group=NA
Chr1	Araport11	exon	386428	386913	.	*	.	gene_id=AT1G02080;Name=AT1G02080;miR_group=NA
Chr1	Araport11	exon	387277	387503	.	*	.	gene_id=AT1G02090;Name=FUS5;miR_group=NA
Chr1	Araport11	exon	387278	387503	.	*	.	gene_id=AT1G02090;Name=FUS5;miR_group=NA
Chr1	Araport11	exon	387281	387503	.	*	.	gene_id=AT1G02090;Name=FUS5;miR_group=NA
Chr1	Araport11	exon	387584	387655	.	*	.	gene_id=AT1G02090;Name=FUS5;miR_group=NA
Chr1	Araport11	exon	387584	387672	.	*	.	gene_id=AT1G02090;Name=FUS5;miR_group=NA
Chr1	Araport11	exon	387584	388406	.	*	.	gene_id=AT1G02090;Name=FUS5;miR_group=NA
Chr1	Araport11	exon	388268	388406	.	*	.	gene_id=AT1G02090;Name=FUS5;miR_group=NA
Chr1	Araport11	exon	388539	388609	.	*	.	gene_id=AT1G02090;Name=FUS5;miR_group=NA
Chr1	Araport11	exon	388716	388760	.	*	.	gene_id=AT1G02090;Name=FUS5;miR_group=NA
Chr1	Araport11	exon	388851	388940	.	*	.	gene_id=AT1G02090;Name=FUS5;miR_group=NA
Chr1	Araport11	exon	389050	389138	.	*	.	gene_id=AT1G02090;Name=FUS5;miR_group=NA
Chr1	Araport11	exon	389226	389301	.	*	.	gene_id=AT1G02090;Name=FUS5;miR_group=NA
Chr1	Araport11	exon	389410	389808	.	*	.	gene_id=AT1G02090;Name=FUS5;miR_group=NA
Chr1	Araport11	exon	389812	389943	.	*	.	gene_id=AT1G02100;Name=SBI1;miR_group=NA
Chr1	Araport11	exon	389821	389943	.	*	.	gene_id=AT1G02100;Name=SBI1;miR_group=NA
Chr1	Araport11	exon	389823	389943	.	*	.	gene_id=AT1G02100;Name=SBI1;miR_group=NA
Chr1	Araport11	exon	390037	390250	.	*	.	gene_id=AT1G02100;Name=SBI1;miR_group=NA
Chr1	Araport11	exon	390352	390399	.	*	.	gene_id=AT1G02100;Name=SBI1;miR_group=NA
Chr1	Araport11	exon	390483	390564	.	*	.	gene_id=AT1G02100;Name=SBI1;miR_group=NA
Chr1	Araport11	exon	390762	390864	.	*	.	gene_id=AT1G02100;Name=SBI1;miR_group=NA
Chr1	Araport11	exon	391003	391123	.	*	.	gene_id=AT1G02100;Name=SBI1;miR_group=NA
Chr1	Araport11	exon	391216	391263	.	*	.	gene_id=AT1G02100;Name=SBI1;miR_group=NA
Chr1	Araport11	exon	391458	391541	.	*	.	gene_id=AT1G02100;Name=SBI1;miR_group=NA
Chr1	Araport11	exon	391652	391716	.	*	.	gene_id=AT1G02100;Name=SBI1;miR_group=NA
Chr1	Araport11	exon	392021	392072	.	*	.	gene_id=AT1G02100;Name=SBI1;miR_group=NA
Chr1	Araport11	exon	392021	392076	.	*	.	gene_id=AT1G02100;Name=SBI1;miR_group=NA
Chr1	Araport11	exon	392262	392300	.	*	.	gene_id=AT1G02100;Name=SBI1;miR_group=NA
Chr1	Araport11	exon	392374	392495	.	*	.	gene_id=AT1G02100;Name=SBI1;miR_group=NA
Chr1	Araport11	exon	392374	392816	.	*	.	gene_id=AT1G02100;Name=SBI1;miR_group=NA
Chr1	Araport11	exon	392576	392796	.	*	.	gene_id=AT1G02100;Name=SBI1;miR_group=NA
Chr1	Araport11	exon	392576	392811	.	*	.	gene_id=AT1G02100;Name=SBI1;miR_group=NA
Chr1	Araport11	exon	392831	393875	.	*	.	gene_id=AT1G02110;Name=AT1G02110;miR_group=NA
Chr1	Araport11	exon	393966	394153	.	*	.	gene_id=AT1G02110;Name=AT1G02110;miR_group=NA
Chr1	Araport11	exon	394228	394451	.	*	.	gene_id=AT1G02110;Name=AT1G02110;miR_group=NA
Chr1	Araport11	exon	394672	395528	.	*	.	gene_id=AT1G02110;Name=AT1G02110;miR_group=NA
Chr1	Araport11	exon	395689	395946	.	*	.	gene_id=AT1G02120;Name=VAD1;miR_group=NA
Chr1	Araport11	exon	396029	396088	.	*	.	gene_id=AT1G02120;Name=VAD1;miR_group=NA
Chr1	Araport11	exon	396167	396217	.	*	.	gene_id=AT1G02120;Name=VAD1;miR_group=NA
Chr1	Araport11	exon	396291	396356	.	*	.	gene_id=AT1G02120;Name=VAD1;miR_group=NA
Chr1	Araport11	exon	396439	396534	.	*	.	gene_id=AT1G02120;Name=VAD1;miR_group=NA
Chr1	Araport11	exon	396609	396725	.	*	.	gene_id=AT1G02120;Name=VAD1;miR_group=NA
Chr1	Araport11	exon	396793	396863	.	*	.	gene_id=AT1G02120;Name=VAD1;miR_group=NA
Chr1	Araport11	exon	396941	397098	.	*	.	gene_id=AT1G02120;Name=VAD1;miR_group=NA
Chr1	Araport11	exon	397703	397743	.	*	.	gene_id=AT1G02120;Name=VAD1;miR_group=NA
Chr1	Araport11	exon	397877	397964	.	*	.	gene_id=AT1G02120;Name=VAD1;miR_group=NA
Chr1	Araport11	exon	398065	398151	.	*	.	gene_id=AT1G02120;Name=VAD1;miR_group=NA
Chr1	Araport11	exon	398292	398346	.	*	.	gene_id=AT1G02120;Name=VAD1;miR_group=NA
Chr1	Araport11	exon	398460	398526	.	*	.	gene_id=AT1G02120;Name=VAD1;miR_group=NA
Chr1	Araport11	exon	398614	398713	.	*	.	gene_id=AT1G02120;Name=VAD1;miR_group=NA
Chr1	Araport11	exon	398905	398966	.	*	.	gene_id=AT1G02120;Name=VAD1;miR_group=NA
Chr1	Araport11	exon	398905	399110	.	*	.	gene_id=AT1G02120;Name=VAD1;miR_group=NA
Chr1	Araport11	exon	399011	399110	.	*	.	gene_id=AT1G02120;Name=VAD1;miR_group=NA
Chr1	Araport11	exon	399068	399110	.	*	.	gene_id=AT1G02120;Name=VAD1;miR_group=NA
Chr1	Araport11	exon	399182	399393	.	*	.	gene_id=AT1G02120;Name=VAD1;miR_group=NA
Chr1	Araport11	exon	399484	400001	.	*	.	gene_id=AT1G02120;Name=VAD1;miR_group=NA
Chr1	Araport11	exon	399983	400446	.	*	.	gene_id=AT1G02130;Name=RA-5;miR_group=NA
Chr1	Araport11	exon	400725	400828	.	*	.	gene_id=AT1G02130;Name=RA-5;miR_group=NA
Chr1	Araport11	exon	400931	401086	.	*	.	gene_id=AT1G02130;Name=RA-5;miR_group=NA
Chr1	Araport11	exon	401164	401235	.	*	.	gene_id=AT1G02130;Name=RA-5;miR_group=NA
Chr1	Araport11	exon	401323	401370	.	*	.	gene_id=AT1G02130;Name=RA-5;miR_group=NA
Chr1	Araport11	exon	401461	401508	.	*	.	gene_id=AT1G02130;Name=RA-5;miR_group=NA
Chr1	Araport11	exon	401595	401667	.	*	.	gene_id=AT1G02130;Name=RA-5;miR_group=NA
Chr1	Araport11	exon	401775	401919	.	*	.	gene_id=AT1G02130;Name=RA-5;miR_group=NA
Chr1	Araport11	exon	403100	403526	.	*	.	gene_id=AT1G02140;Name=MAGO;miR_group=NA
Chr1	Araport11	exon	403771	403947	.	*	.	gene_id=AT1G02140;Name=MAGO;miR_group=NA
Chr1	Araport11	exon	404186	404456	.	*	.	gene_id=AT1G02140;Name=MAGO;miR_group=NA
Chr1	Araport11	exon	404600	404669	.	*	.	gene_id=AT1G02145;Name=ALG12;miR_group=NA
Chr1	Araport11	exon	404757	404842	.	*	.	gene_id=AT1G02145;Name=ALG12;miR_group=NA
Chr1	Araport11	exon	404757	404953	.	*	.	gene_id=AT1G02145;Name=ALG12;miR_group=NA
Chr1	Araport11	exon	404912	404953	.	*	.	gene_id=AT1G02145;Name=ALG12;miR_group=NA
Chr1	Araport11	exon	405065	405110	.	*	.	gene_id=AT1G02145;Name=ALG12;miR_group=NA
Chr1	Araport11	exon	405230	405316	.	*	.	gene_id=AT1G02145;Name=ALG12;miR_group=NA
Chr1	Araport11	exon	405242	405316	.	*	.	gene_id=AT1G02145;Name=ALG12;miR_group=NA
Chr1	Araport11	exon	405430	405485	.	*	.	gene_id=AT1G02145;Name=ALG12;miR_group=NA
Chr1	Araport11	exon	405648	405765	.	*	.	gene_id=AT1G02145;Name=ALG12;miR_group=NA
Chr1	Araport11	exon	405893	405951	.	*	.	gene_id=AT1G02145;Name=ALG12;miR_group=NA
Chr1	Araport11	exon	406061	406132	.	*	.	gene_id=AT1G02145;Name=ALG12;miR_group=NA
Chr1	Araport11	exon	406247	406310	.	*	.	gene_id=AT1G02145;Name=ALG12;miR_group=NA
Chr1	Araport11	exon	406415	406518	.	*	.	gene_id=AT1G02145;Name=ALG12;miR_group=NA
Chr1	Araport11	exon	406721	406792	.	*	.	gene_id=AT1G02145;Name=ALG12;miR_group=NA
Chr1	Araport11	exon	406903	406989	.	*	.	gene_id=AT1G02145;Name=ALG12;miR_group=NA
Chr1	Araport11	exon	407080	407147	.	*	.	gene_id=AT1G02145;Name=ALG12;miR_group=NA
Chr1	Araport11	exon	407321	407389	.	*	.	gene_id=AT1G02145;Name=ALG12;miR_group=NA
Chr1	Araport11	exon	407468	407550	.	*	.	gene_id=AT1G02145;Name=ALG12;miR_group=NA
Chr1	Araport11	exon	407535	407550	.	*	.	gene_id=AT1G02145;Name=ALG12;miR_group=NA
Chr1	Araport11	exon	407722	407821	.	*	.	gene_id=AT1G02145;Name=ALG12;miR_group=NA
Chr1	Araport11	exon	408073	408138	.	*	.	gene_id=AT1G02145;Name=ALG12;miR_group=NA
Chr1	Araport11	exon	408236	408329	.	*	.	gene_id=AT1G02145;Name=ALG12;miR_group=NA
Chr1	Araport11	exon	408408	408619	.	*	.	gene_id=AT1G02145;Name=ALG12;miR_group=NA
Chr1	Araport11	exon	408622	409138	.	*	.	gene_id=AT1G02150;Name=AT1G02150;miR_group=NA
Chr1	Araport11	exon	409219	410680	.	*	.	gene_id=AT1G02150;Name=AT1G02150;miR_group=NA
Chr1	Araport11	exon	410744	410893	.	*	.	gene_id=AT1G02160;Name=AT1G02160;miR_group=NA
Chr1	Araport11	exon	410748	410893	.	*	.	gene_id=AT1G02160;Name=AT1G02160;miR_group=NA
Chr1	Araport11	exon	411177	411253	.	*	.	gene_id=AT1G02160;Name=AT1G02160;miR_group=NA
Chr1	Araport11	exon	411177	411599	.	*	.	gene_id=AT1G02160;Name=AT1G02160;miR_group=NA
Chr1	Araport11	exon	411336	411632	.	*	.	gene_id=AT1G02160;Name=AT1G02160;miR_group=NA
Chr1	Araport11	exon	411664	412258	.	*	.	gene_id=AT1G02170;Name=MC1;miR_group=NA
Chr1	Araport11	exon	412460	412790	.	*	.	gene_id=AT1G02170;Name=MC1;miR_group=NA
Chr1	Araport11	exon	412883	413003	.	*	.	gene_id=AT1G02170;Name=MC1;miR_group=NA
Chr1	Araport11	exon	413080	413295	.	*	.	gene_id=AT1G02170;Name=MC1;miR_group=NA
Chr1	Araport11	exon	413367	413554	.	*	.	gene_id=AT1G02170;Name=MC1;miR_group=NA
Chr1	Araport11	exon	413522	414217	.	*	.	gene_id=AT1G02180;Name=AT1G02180;miR_group=NA
Chr1	Araport11	exon	414424	414649	.	*	.	gene_id=AT1G02180;Name=AT1G02180;miR_group=NA
Chr1	Araport11	exon	415074	415670	.	*	.	gene_id=AT1G02190;Name=AT1G02190;miR_group=NA
Chr1	Araport11	exon	415079	415670	.	*	.	gene_id=AT1G02190;Name=AT1G02190;miR_group=NA
Chr1	Araport11	exon	415742	415961	.	*	.	gene_id=AT1G02190;Name=AT1G02190;miR_group=NA
Chr1	Araport11	exon	416045	416435	.	*	.	gene_id=AT1G02190;Name=AT1G02190;miR_group=NA
Chr1	Araport11	exon	416731	416838	.	*	.	gene_id=AT1G02190;Name=AT1G02190;miR_group=NA
Chr1	Araport11	exon	416743	416838	.	*	.	gene_id=AT1G02190;Name=AT1G02190;miR_group=NA
Chr1	Araport11	exon	416962	417162	.	*	.	gene_id=AT1G02190;Name=AT1G02190;miR_group=NA
Chr1	Araport11	exon	417248	417520	.	*	.	gene_id=AT1G02190;Name=AT1G02190;miR_group=NA
Chr1	Araport11	exon	417623	418010	.	*	.	gene_id=AT1G02190;Name=AT1G02190;miR_group=NA
Chr1	Araport11	exon	417623	418027	.	*	.	gene_id=AT1G02190;Name=AT1G02190;miR_group=NA
Chr1	Araport11	exon	418416	418877	.	*	.	gene_id=AT1G02205;Name=CER1;miR_group=NA
Chr1	Araport11	exon	418726	419210	.	*	.	gene_id=AT1G02205;Name=CER1;miR_group=NA
Chr1	Araport11	exon	418748	418877	.	*	.	gene_id=AT1G02205;Name=CER1;miR_group=NA
Chr1	Araport11	exon	418767	418877	.	*	.	gene_id=AT1G02205;Name=CER1;miR_group=NA
Chr1	Araport11	exon	418987	419210	.	*	.	gene_id=AT1G02205;Name=CER1;miR_group=NA
Chr1	Araport11	exon	419297	419529	.	*	.	gene_id=AT1G02205;Name=CER1;miR_group=NA
Chr1	Araport11	exon	419297	419894	.	*	.	gene_id=AT1G02205;Name=CER1;miR_group=NA
Chr1	Araport11	exon	419297	420889	.	*	.	gene_id=AT1G02205;Name=CER1;miR_group=NA
Chr1	Araport11	exon	419675	419894	.	*	.	gene_id=AT1G02205;Name=CER1;miR_group=NA
Chr1	Araport11	exon	420514	420889	.	*	.	gene_id=AT1G02205;Name=CER1;miR_group=NA
Chr1	Araport11	exon	420984	421091	.	*	.	gene_id=AT1G02205;Name=CER1;miR_group=NA
Chr1	Araport11	exon	421191	421391	.	*	.	gene_id=AT1G02205;Name=CER1;miR_group=NA
Chr1	Araport11	exon	421526	421633	.	*	.	gene_id=AT1G02205;Name=CER1;miR_group=NA
Chr1	Araport11	exon	421720	421908	.	*	.	gene_id=AT1G02205;Name=CER1;miR_group=NA
Chr1	Araport11	exon	421735	421908	.	*	.	gene_id=AT1G02205;Name=CER1;miR_group=NA
Chr1	Araport11	exon	421981	422258	.	*	.	gene_id=AT1G02205;Name=CER1;miR_group=NA
Chr1	Araport11	exon	421981	422437	.	*	.	gene_id=AT1G02205;Name=CER1;miR_group=NA
Chr1	Araport11	exon	421981	422573	.	*	.	gene_id=AT1G02205;Name=CER1;miR_group=NA
Chr1	Araport11	exon	421981	422579	.	*	.	gene_id=AT1G02205;Name=CER1;miR_group=NA
Chr1	Araport11	exon	427548	427811	.	*	.	gene_id=AT1G02210;Name=AT1G02210;miR_group=NA
Chr1	Araport11	exon	428650	429099	.	*	.	gene_id=AT1G02220;Name=NAC003;miR_group=NA
Chr1	Araport11	exon	429248	429370	.	*	.	gene_id=AT1G02220;Name=NAC003;miR_group=NA
Chr1	Araport11	exon	429462	429776	.	*	.	gene_id=AT1G02220;Name=NAC003;miR_group=NA
Chr1	Araport11	exon	429851	429997	.	*	.	gene_id=AT1G02220;Name=NAC003;miR_group=NA
Chr1	Araport11	exon	430069	430316	.	*	.	gene_id=AT1G02220;Name=NAC003;miR_group=NA
Chr1	Araport11	exon	430414	430720	.	*	.	gene_id=AT1G02220;Name=NAC003;miR_group=NA
Chr1	Araport11	exon	434965	435323	.	*	.	gene_id=AT1G02230;Name=NAC004;miR_group=NA
Chr1	Araport11	exon	435450	435563	.	*	.	gene_id=AT1G02230;Name=NAC004;miR_group=NA
Chr1	Araport11	exon	435650	435916	.	*	.	gene_id=AT1G02230;Name=NAC004;miR_group=NA
Chr1	Araport11	exon	435997	436128	.	*	.	gene_id=AT1G02230;Name=NAC004;miR_group=NA
Chr1	Araport11	exon	436277	436539	.	*	.	gene_id=AT1G02230;Name=NAC004;miR_group=NA
Chr1	Araport11	exon	436622	436922	.	*	.	gene_id=AT1G02230;Name=NAC004;miR_group=NA
Chr1	Araport11	exon	437860	438106	.	*	.	gene_id=AT1G02250;Name=NAC005;miR_group=NA
Chr1	Araport11	exon	438218	438334	.	*	.	gene_id=AT1G02250;Name=NAC005;miR_group=NA
Chr1	Araport11	exon	438422	438679	.	*	.	gene_id=AT1G02250;Name=NAC005;miR_group=NA
Chr1	Araport11	exon	438783	438923	.	*	.	gene_id=AT1G02250;Name=NAC005;miR_group=NA
Chr1	Araport11	exon	439052	439314	.	*	.	gene_id=AT1G02250;Name=NAC005;miR_group=NA
Chr1	Araport11	exon	439406	439559	.	*	.	gene_id=AT1G02250;Name=NAC005;miR_group=NA
Chr1	Araport11	exon	440200	441013	.	*	.	gene_id=AT1G02260;Name=AT1G02260;miR_group=NA
Chr1	Araport11	exon	441136	441325	.	*	.	gene_id=AT1G02260;Name=AT1G02260;miR_group=NA
Chr1	Araport11	exon	441398	442620	.	*	.	gene_id=AT1G02260;Name=AT1G02260;miR_group=NA
Chr1	Araport11	exon	441398	442972	.	*	.	gene_id=AT1G02260;Name=AT1G02260;miR_group=NA
Chr1	Araport11	exon	442718	442972	.	*	.	gene_id=AT1G02260;Name=AT1G02260;miR_group=NA
Chr1	Araport11	exon	443118	443525	.	*	.	gene_id=AT1G02270;Name=AT1G02270;miR_group=NA
Chr1	Araport11	exon	443149	443525	.	*	.	gene_id=AT1G02270;Name=AT1G02270;miR_group=NA
Chr1	Araport11	exon	443629	443736	.	*	.	gene_id=AT1G02270;Name=AT1G02270;miR_group=NA
Chr1	Araport11	exon	443979	444089	.	*	.	gene_id=AT1G02270;Name=AT1G02270;miR_group=NA
Chr1	Araport11	exon	444258	444383	.	*	.	gene_id=AT1G02270;Name=AT1G02270;miR_group=NA
Chr1	Araport11	exon	444489	444597	.	*	.	gene_id=AT1G02270;Name=AT1G02270;miR_group=NA
Chr1	Araport11	exon	444683	444759	.	*	.	gene_id=AT1G02270;Name=AT1G02270;miR_group=NA
Chr1	Araport11	exon	444846	445066	.	*	.	gene_id=AT1G02270;Name=AT1G02270;miR_group=NA
Chr1	Araport11	exon	445454	445559	.	*	.	gene_id=AT1G02270;Name=AT1G02270;miR_group=NA
Chr1	Araport11	exon	445648	445752	.	*	.	gene_id=AT1G02270;Name=AT1G02270;miR_group=NA
Chr1	Araport11	exon	445648	445942	.	*	.	gene_id=AT1G02270;Name=AT1G02270;miR_group=NA
Chr1	Araport11	exon	445844	445942	.	*	.	gene_id=AT1G02270;Name=AT1G02270;miR_group=NA
Chr1	Araport11	exon	446030	446276	.	*	.	gene_id=AT1G02270;Name=AT1G02270;miR_group=NA
Chr1	Araport11	exon	446030	446296	.	*	.	gene_id=AT1G02270;Name=AT1G02270;miR_group=NA
Chr1	Araport11	exon	448423	448733	.	*	.	gene_id=AT1G02280;Name=TOC33;miR_group=NA
Chr1	Araport11	exon	448460	448733	.	*	.	gene_id=AT1G02280;Name=TOC33;miR_group=NA
Chr1	Araport11	exon	448812	448973	.	*	.	gene_id=AT1G02280;Name=TOC33;miR_group=NA
Chr1	Araport11	exon	449055	449123	.	*	.	gene_id=AT1G02280;Name=TOC33;miR_group=NA
Chr1	Araport11	exon	449225	449489	.	*	.	gene_id=AT1G02280;Name=TOC33;miR_group=NA
Chr1	Araport11	exon	449714	449838	.	*	.	gene_id=AT1G02280;Name=TOC33;miR_group=NA
Chr1	Araport11	exon	449939	450046	.	*	.	gene_id=AT1G02280;Name=TOC33;miR_group=NA
Chr1	Araport11	exon	450151	450251	.	*	.	gene_id=AT1G02280;Name=TOC33;miR_group=NA
Chr1	Araport11	exon	450151	450258	.	*	.	gene_id=AT1G02280;Name=TOC33;miR_group=NA
Chr1	Araport11	exon	450361	450426	.	*	.	gene_id=AT1G02280;Name=TOC33;miR_group=NA
Chr1	Araport11	exon	450461	452066	.	*	.	gene_id=AT1G02290;Name=AT1G02290;miR_group=NA
Chr1	Araport11	exon	452583	452743	.	*	.	gene_id=AT1G02290;Name=AT1G02290;miR_group=NA
Chr1	Araport11	exon	453107	453365	.	*	.	gene_id=AT1G02300;Name=AT1G02300;miR_group=NA
Chr1	Araport11	exon	453594	453647	.	*	.	gene_id=AT1G02300;Name=AT1G02300;miR_group=NA
Chr1	Araport11	exon	453730	453810	.	*	.	gene_id=AT1G02300;Name=AT1G02300;miR_group=NA
Chr1	Araport11	exon	453907	454063	.	*	.	gene_id=AT1G02300;Name=AT1G02300;miR_group=NA
Chr1	Araport11	exon	454197	454336	.	*	.	gene_id=AT1G02300;Name=AT1G02300;miR_group=NA
Chr1	Araport11	exon	454415	454540	.	*	.	gene_id=AT1G02300;Name=AT1G02300;miR_group=NA
Chr1	Araport11	exon	454622	454840	.	*	.	gene_id=AT1G02300;Name=AT1G02300;miR_group=NA
Chr1	Araport11	exon	454927	455040	.	*	.	gene_id=AT1G02300;Name=AT1G02300;miR_group=NA
Chr1	Araport11	exon	455112	455147	.	*	.	gene_id=AT1G02300;Name=AT1G02300;miR_group=NA
Chr1	Araport11	exon	455242	455519	.	*	.	gene_id=AT1G02300;Name=AT1G02300;miR_group=NA
Chr1	Araport11	exon	455688	455902	.	*	.	gene_id=AT1G02305;Name=AT1G02305;miR_group=NA
Chr1	Araport11	exon	456178	456231	.	*	.	gene_id=AT1G02305;Name=AT1G02305;miR_group=NA
Chr1	Araport11	exon	456314	456394	.	*	.	gene_id=AT1G02305;Name=AT1G02305;miR_group=NA
Chr1	Araport11	exon	456490	456646	.	*	.	gene_id=AT1G02305;Name=AT1G02305;miR_group=NA
Chr1	Araport11	exon	456757	456761	.	*	.	gene_id=AT1G02305;Name=AT1G02305;miR_group=NA
Chr1	Araport11	exon	456843	456917	.	*	.	gene_id=AT1G02305;Name=AT1G02305;miR_group=NA
Chr1	Araport11	exon	457010	457135	.	*	.	gene_id=AT1G02305;Name=AT1G02305;miR_group=NA
Chr1	Araport11	exon	457211	457429	.	*	.	gene_id=AT1G02305;Name=AT1G02305;miR_group=NA
Chr1	Araport11	exon	457514	457627	.	*	.	gene_id=AT1G02305;Name=AT1G02305;miR_group=NA
Chr1	Araport11	exon	457716	457751	.	*	.	gene_id=AT1G02305;Name=AT1G02305;miR_group=NA
Chr1	Araport11	exon	457840	458164	.	*	.	gene_id=AT1G02305;Name=AT1G02305;miR_group=NA
Chr1	Araport11	exon	458133	458636	.	*	.	gene_id=AT1G02310;Name=MAN1;miR_group=NA
Chr1	Araport11	exon	458243	458636	.	*	.	gene_id=AT1G02310;Name=MAN1;miR_group=NA
Chr1	Araport11	exon	458732	458940	.	*	.	gene_id=AT1G02310;Name=MAN1;miR_group=NA
Chr1	Araport11	exon	459021	459143	.	*	.	gene_id=AT1G02310;Name=MAN1;miR_group=NA
Chr1	Araport11	exon	459503	459682	.	*	.	gene_id=AT1G02310;Name=MAN1;miR_group=NA
Chr1	Araport11	exon	460323	460696	.	*	.	gene_id=AT1G02310;Name=MAN1;miR_group=NA
Chr1	Araport11	exon	460323	460831	.	*	.	gene_id=AT1G02310;Name=MAN1;miR_group=NA
Chr1	Araport11	exon	461828	461974	.	*	.	gene_id=AT1G02320;Name=AT1G02320;miR_group=NA
Chr1	Araport11	exon	461946	462383	.	*	.	gene_id=AT1G02330;Name=AT1G02330;miR_group=NA
Chr1	Araport11	exon	462475	462632	.	*	.	gene_id=AT1G02330;Name=AT1G02330;miR_group=NA
Chr1	Araport11	exon	462727	462800	.	*	.	gene_id=AT1G02330;Name=AT1G02330;miR_group=NA
Chr1	Araport11	exon	462876	462999	.	*	.	gene_id=AT1G02330;Name=AT1G02330;miR_group=NA
Chr1	Araport11	exon	463123	463323	.	*	.	gene_id=AT1G02330;Name=AT1G02330;miR_group=NA
Chr1	Araport11	exon	463421	463618	.	*	.	gene_id=AT1G02330;Name=AT1G02330;miR_group=NA
Chr1	Araport11	exon	463754	464523	.	*	.	gene_id=AT1G02335;Name=GL22;miR_group=NA
Chr1	Araport11	exon	464762	464981	.	*	.	gene_id=AT1G02335;Name=GL22;miR_group=NA
Chr1	Araport11	exon	465616	466247	.	*	.	gene_id=AT1G02340;Name=HFR1;miR_group=NA
Chr1	Araport11	exon	465665	466247	.	*	.	gene_id=AT1G02340;Name=HFR1;miR_group=NA
Chr1	Araport11	exon	466732	466797	.	*	.	gene_id=AT1G02340;Name=HFR1;miR_group=NA
Chr1	Araport11	exon	466958	467086	.	*	.	gene_id=AT1G02340;Name=HFR1;miR_group=NA
Chr1	Araport11	exon	467186	467552	.	*	.	gene_id=AT1G02340;Name=HFR1;miR_group=NA
Chr1	Araport11	exon	467186	467873	.	*	.	gene_id=AT1G02340;Name=HFR1;miR_group=NA
Chr1	Araport11	exon	467684	467880	.	*	.	gene_id=AT1G02340;Name=HFR1;miR_group=NA
Chr1	Araport11	exon	469818	469971	.	*	.	gene_id=AT1G02350;Name=AT1G02350;miR_group=NA
Chr1	Araport11	exon	470252	470288	.	*	.	gene_id=AT1G02350;Name=AT1G02350;miR_group=NA
Chr1	Araport11	exon	470371	470482	.	*	.	gene_id=AT1G02350;Name=AT1G02350;miR_group=NA
Chr1	Araport11	exon	470574	470693	.	*	.	gene_id=AT1G02350;Name=AT1G02350;miR_group=NA
Chr1	Araport11	exon	471883	472507	.	*	.	gene_id=AT1G02360;Name=AT1G02360;miR_group=NA
Chr1	Araport11	exon	471959	472507	.	*	.	gene_id=AT1G02360;Name=AT1G02360;miR_group=NA
Chr1	Araport11	exon	471971	472507	.	*	.	gene_id=AT1G02360;Name=AT1G02360;miR_group=NA
Chr1	Araport11	exon	472668	473160	.	*	.	gene_id=AT1G02360;Name=AT1G02360;miR_group=NA
Chr1	Araport11	exon	472668	473269	.	*	.	gene_id=AT1G02360;Name=AT1G02360;miR_group=NA
Chr1	Araport11	exon	472668	473336	.	*	.	gene_id=AT1G02360;Name=AT1G02360;miR_group=NA
Chr1	Araport11	exon	474373	474887	.	*	.	gene_id=AT1G02370;Name=AT1G02370;miR_group=NA
Chr1	Araport11	exon	475142	476612	.	*	.	gene_id=AT1G02370;Name=AT1G02370;miR_group=NA
Chr1	Araport11	exon	476945	477205	.	*	.	gene_id=AT1G02380;Name=AT1G02380;miR_group=NA
Chr1	Araport11	exon	477716	478303	.	*	.	gene_id=AT1G02380;Name=AT1G02380;miR_group=NA
Chr1	Araport11	exon	478525	478669	.	*	.	gene_id=AT1G02380;Name=AT1G02380;miR_group=NA
Chr1	Araport11	exon	478790	479112	.	*	.	gene_id=AT1G02380;Name=AT1G02380;miR_group=NA
Chr1	Araport11	exon	480650	481619	.	*	.	gene_id=AT1G02390;Name=GPAT2;miR_group=NA
Chr1	Araport11	exon	482270	483373	.	*	.	gene_id=AT1G02390;Name=GPAT2;miR_group=NA
Chr1	Araport11	exon	486800	487364	.	*	.	gene_id=AT1G02400;Name=GA2OX6;miR_group=NA
Chr1	Araport11	exon	486801	487364	.	*	.	gene_id=AT1G02400;Name=GA2OX6;miR_group=NA
Chr1	Araport11	exon	488720	489062	.	*	.	gene_id=AT1G02400;Name=GA2OX6;miR_group=NA
Chr1	Araport11	exon	488720	489634	.	*	.	gene_id=AT1G02400;Name=GA2OX6;miR_group=NA
Chr1	Araport11	exon	489146	489651	.	*	.	gene_id=AT1G02400;Name=GA2OX6;miR_group=NA
Chr1	Araport11	exon	489874	490627	.	*	.	gene_id=AT1G02405;Name=AT1G02405;miR_group=NA
Chr1	Araport11	exon	490860	491006	.	*	.	gene_id=AT1G02410;Name=AT1G02410;miR_group=NA
Chr1	Araport11	exon	490925	491114	.	*	.	gene_id=AT1G02410;Name=AT1G02410;miR_group=NA
Chr1	Araport11	exon	490925	491379	.	*	.	gene_id=AT1G02410;Name=AT1G02410;miR_group=NA
Chr1	Araport11	exon	491234	491379	.	*	.	gene_id=AT1G02410;Name=AT1G02410;miR_group=NA
Chr1	Araport11	exon	491488	491803	.	*	.	gene_id=AT1G02410;Name=AT1G02410;miR_group=NA
Chr1	Araport11	exon	491907	491959	.	*	.	gene_id=AT1G02410;Name=AT1G02410;miR_group=NA
Chr1	Araport11	exon	492086	492158	.	*	.	gene_id=AT1G02410;Name=AT1G02410;miR_group=NA
Chr1	Araport11	exon	492248	492352	.	*	.	gene_id=AT1G02410;Name=AT1G02410;miR_group=NA
Chr1	Araport11	exon	492443	492523	.	*	.	gene_id=AT1G02410;Name=AT1G02410;miR_group=NA
Chr1	Araport11	exon	492607	492926	.	*	.	gene_id=AT1G02410;Name=AT1G02410;miR_group=NA
Chr1	Araport11	exon	492607	492963	.	*	.	gene_id=AT1G02410;Name=AT1G02410;miR_group=NA
Chr1	Araport11	exon	492607	492979	.	*	.	gene_id=AT1G02410;Name=AT1G02410;miR_group=NA
Chr1	Araport11	exon	493639	495158	.	*	.	gene_id=AT1G02420;Name=AT1G02420;miR_group=NA
Chr1	Araport11	exon	495050	495259	.	*	.	gene_id=AT1G02430;Name=ARFD1B;miR_group=NA
Chr1	Araport11	exon	495346	495489	.	*	.	gene_id=AT1G02430;Name=ARFD1B;miR_group=NA
Chr1	Araport11	exon	495350	495489	.	*	.	gene_id=AT1G02430;Name=ARFD1B;miR_group=NA
Chr1	Araport11	exon	495563	495682	.	*	.	gene_id=AT1G02430;Name=ARFD1B;miR_group=NA
Chr1	Araport11	exon	495757	495833	.	*	.	gene_id=AT1G02430;Name=ARFD1B;miR_group=NA
Chr1	Araport11	exon	495912	496332	.	*	.	gene_id=AT1G02430;Name=ARFD1B;miR_group=NA
Chr1	Araport11	exon	496372	496899	.	*	.	gene_id=AT1G02440;Name=ARFD1A;miR_group=NA
Chr1	Araport11	exon	496586	496670	.	*	.	gene_id=AT1G02440;Name=ARFD1A;miR_group=NA
Chr1	Araport11	exon	496760	496899	.	*	.	gene_id=AT1G02440;Name=ARFD1A;miR_group=NA
Chr1	Araport11	exon	496972	497091	.	*	.	gene_id=AT1G02440;Name=ARFD1A;miR_group=NA
Chr1	Araport11	exon	497165	497241	.	*	.	gene_id=AT1G02440;Name=ARFD1A;miR_group=NA
Chr1	Araport11	exon	497329	497479	.	*	.	gene_id=AT1G02440;Name=ARFD1A;miR_group=NA
Chr1	Araport11	exon	497329	497555	.	*	.	gene_id=AT1G02440;Name=ARFD1A;miR_group=NA
Chr1	Araport11	exon	497917	498539	.	*	.	gene_id=AT1G02450;Name=NIMIN1;miR_group=NA
Chr1	Araport11	exon	504463	505407	.	*	.	gene_id=AT1G02460;Name=AT1G02460;miR_group=NA
Chr1	Araport11	exon	505499	505583	.	*	.	gene_id=AT1G02460;Name=AT1G02460;miR_group=NA
Chr1	Araport11	exon	505845	506052	.	*	.	gene_id=AT1G02460;Name=AT1G02460;miR_group=NA
Chr1	Araport11	exon	506137	506184	.	*	.	gene_id=AT1G02460;Name=AT1G02460;miR_group=NA
Chr1	Araport11	exon	506367	506534	.	*	.	gene_id=AT1G02460;Name=AT1G02460;miR_group=NA
Chr1	Araport11	exon	506644	507268	.	*	.	gene_id=AT1G02460;Name=AT1G02460;miR_group=NA
Chr1	Araport11	exon	511765	511990	.	*	.	gene_id=AT1G02470;Name=AT1G02470;miR_group=NA
Chr1	Araport11	exon	512025	512121	.	*	.	gene_id=AT1G02470;Name=AT1G02470;miR_group=NA
Chr1	Araport11	exon	512074	512121	.	*	.	gene_id=AT1G02470;Name=AT1G02470;miR_group=NA
Chr1	Araport11	exon	512214	512262	.	*	.	gene_id=AT1G02470;Name=AT1G02470;miR_group=NA
Chr1	Araport11	exon	512378	512430	.	*	.	gene_id=AT1G02470;Name=AT1G02470;miR_group=NA
Chr1	Araport11	exon	512525	512620	.	*	.	gene_id=AT1G02470;Name=AT1G02470;miR_group=NA
Chr1	Araport11	exon	513147	513246	.	*	.	gene_id=AT1G02470;Name=AT1G02470;miR_group=NA
Chr1	Araport11	exon	513332	513698	.	*	.	gene_id=AT1G02470;Name=AT1G02470;miR_group=NA
Chr1	Araport11	exon	513332	513721	.	*	.	gene_id=AT1G02470;Name=AT1G02470;miR_group=NA
Chr1	Araport11	exon	513699	514034	.	*	.	gene_id=AT1G02475;Name=AT1G02475;miR_group=NA
Chr1	Araport11	exon	514106	514184	.	*	.	gene_id=AT1G02475;Name=AT1G02475;miR_group=NA
Chr1	Araport11	exon	514271	514318	.	*	.	gene_id=AT1G02475;Name=AT1G02475;miR_group=NA
Chr1	Araport11	exon	514422	514470	.	*	.	gene_id=AT1G02475;Name=AT1G02475;miR_group=NA
Chr1	Araport11	exon	514553	514605	.	*	.	gene_id=AT1G02475;Name=AT1G02475;miR_group=NA
Chr1	Araport11	exon	514705	514800	.	*	.	gene_id=AT1G02475;Name=AT1G02475;miR_group=NA
Chr1	Araport11	exon	514892	514991	.	*	.	gene_id=AT1G02475;Name=AT1G02475;miR_group=NA
Chr1	Araport11	exon	515093	515422	.	*	.	gene_id=AT1G02475;Name=AT1G02475;miR_group=NA
Chr1	Araport11	exon	516569	516866	.	*	.	gene_id=AT1G02490;Name=AT1G02490;miR_group=NA
Chr1	Araport11	exon	518091	518378	.	*	.	gene_id=AT1G02500;Name=SAM1;miR_group=NA
Chr1	Araport11	exon	518254	518378	.	*	.	gene_id=AT1G02500;Name=SAM1;miR_group=NA
Chr1	Araport11	exon	519033	520437	.	*	.	gene_id=AT1G02500;Name=SAM1;miR_group=NA
Chr1	Araport11	exon	519036	520495	.	*	.	gene_id=AT1G02500;Name=SAM1;miR_group=NA
Chr1	Araport11	exon	520498	520804	.	*	.	gene_id=AT1G02510;Name=TPK4;miR_group=NA
Chr1	Araport11	exon	520890	521668	.	*	.	gene_id=AT1G02510;Name=TPK4;miR_group=NA
Chr1	Araport11	exon	523536	523675	.	*	.	gene_id=AT1G02520;Name=ABCB11;miR_group=NA
Chr1	Araport11	exon	523703	523876	.	*	.	gene_id=AT1G02520;Name=ABCB11;miR_group=NA
Chr1	Araport11	exon	524087	524436	.	*	.	gene_id=AT1G02520;Name=ABCB11;miR_group=NA
Chr1	Araport11	exon	524125	524436	.	*	.	gene_id=AT1G02520;Name=ABCB11;miR_group=NA
Chr1	Araport11	exon	524521	524575	.	*	.	gene_id=AT1G02520;Name=ABCB11;miR_group=NA
Chr1	Araport11	exon	524662	524837	.	*	.	gene_id=AT1G02520;Name=ABCB11;miR_group=NA
Chr1	Araport11	exon	524917	525138	.	*	.	gene_id=AT1G02520;Name=ABCB11;miR_group=NA
Chr1	Araport11	exon	525224	525462	.	*	.	gene_id=AT1G02520;Name=ABCB11;miR_group=NA
Chr1	Araport11	exon	525546	527202	.	*	.	gene_id=AT1G02520;Name=ABCB11;miR_group=NA
Chr1	Araport11	exon	527311	527577	.	*	.	gene_id=AT1G02520;Name=ABCB11;miR_group=NA
Chr1	Araport11	exon	527658	527921	.	*	.	gene_id=AT1G02520;Name=ABCB11;miR_group=NA
Chr1	Araport11	exon	528010	528309	.	*	.	gene_id=AT1G02520;Name=ABCB11;miR_group=NA
Chr1	Araport11	exon	528392	528913	.	*	.	gene_id=AT1G02520;Name=ABCB11;miR_group=NA
Chr1	Araport11	exon	528392	529031	.	*	.	gene_id=AT1G02520;Name=ABCB11;miR_group=NA
Chr1	Araport11	exon	528392	529069	.	*	.	gene_id=AT1G02520;Name=ABCB11;miR_group=NA
Chr1	Araport11	exon	529679	530099	.	*	.	gene_id=AT1G02530;Name=ABCB12;miR_group=NA
Chr1	Araport11	exon	530182	530236	.	*	.	gene_id=AT1G02530;Name=ABCB12;miR_group=NA
Chr1	Araport11	exon	530403	530578	.	*	.	gene_id=AT1G02530;Name=ABCB12;miR_group=NA
Chr1	Araport11	exon	530681	530902	.	*	.	gene_id=AT1G02530;Name=ABCB12;miR_group=NA
Chr1	Araport11	exon	530980	531218	.	*	.	gene_id=AT1G02530;Name=ABCB12;miR_group=NA
Chr1	Araport11	exon	531325	533005	.	*	.	gene_id=AT1G02530;Name=ABCB12;miR_group=NA
Chr1	Araport11	exon	533079	533345	.	*	.	gene_id=AT1G02530;Name=ABCB12;miR_group=NA
Chr1	Araport11	exon	533079	533716	.	*	.	gene_id=AT1G02530;Name=ABCB12;miR_group=NA
Chr1	Araport11	exon	533453	533716	.	*	.	gene_id=AT1G02530;Name=ABCB12;miR_group=NA
Chr1	Araport11	exon	533808	534107	.	*	.	gene_id=AT1G02530;Name=ABCB12;miR_group=NA
Chr1	Araport11	exon	534189	534677	.	*	.	gene_id=AT1G02530;Name=ABCB12;miR_group=NA
Chr1	Araport11	exon	534827	535699	.	*	.	gene_id=AT1G02540;Name=AT1G02540;miR_group=NA
Chr1	Araport11	exon	536483	537211	.	*	.	gene_id=AT1G02550;Name=AT1G02550;miR_group=NA
Chr1	Araport11	exon	537740	538130	.	*	.	gene_id=AT1G02560;Name=CLPP5;miR_group=NA
Chr1	Araport11	exon	538209	538328	.	*	.	gene_id=AT1G02560;Name=CLPP5;miR_group=NA
Chr1	Araport11	exon	538419	538533	.	*	.	gene_id=AT1G02560;Name=CLPP5;miR_group=NA
Chr1	Araport11	exon	538627	538719	.	*	.	gene_id=AT1G02560;Name=CLPP5;miR_group=NA
Chr1	Araport11	exon	538808	538853	.	*	.	gene_id=AT1G02560;Name=CLPP5;miR_group=NA
Chr1	Araport11	exon	538936	539008	.	*	.	gene_id=AT1G02560;Name=CLPP5;miR_group=NA
Chr1	Araport11	exon	539255	539289	.	*	.	gene_id=AT1G02560;Name=CLPP5;miR_group=NA
Chr1	Araport11	exon	539391	539479	.	*	.	gene_id=AT1G02560;Name=CLPP5;miR_group=NA
Chr1	Araport11	exon	539611	540127	.	*	.	gene_id=AT1G02560;Name=CLPP5;miR_group=NA
Chr1	Araport11	exon	541236	542245	.	*	.	gene_id=AT1G02570;Name=AT1G02570;miR_group=NA
Chr1	Araport11	exon	543011	544057	.	*	.	gene_id=AT1G02575;Name=AT1G02575;miR_group=NA
Chr1	Araport11	exon	544733	544804	.	*	.	gene_id=AT1G02580;Name=MEA;miR_group=NA
Chr1	Araport11	exon	544973	545062	.	*	.	gene_id=AT1G02580;Name=MEA;miR_group=NA
Chr1	Araport11	exon	545632	545963	.	*	.	gene_id=AT1G02580;Name=MEA;miR_group=NA
Chr1	Araport11	exon	546062	546235	.	*	.	gene_id=AT1G02580;Name=MEA;miR_group=NA
Chr1	Araport11	exon	546313	546400	.	*	.	gene_id=AT1G02580;Name=MEA;miR_group=NA
Chr1	Araport11	exon	546512	546637	.	*	.	gene_id=AT1G02580;Name=MEA;miR_group=NA
Chr1	Araport11	exon	546727	546774	.	*	.	gene_id=AT1G02580;Name=MEA;miR_group=NA
Chr1	Araport11	exon	546871	546939	.	*	.	gene_id=AT1G02580;Name=MEA;miR_group=NA
Chr1	Araport11	exon	547024	547172	.	*	.	gene_id=AT1G02580;Name=MEA;miR_group=NA
Chr1	Araport11	exon	547248	547374	.	*	.	gene_id=AT1G02580;Name=MEA;miR_group=NA
Chr1	Araport11	exon	547463	547671	.	*	.	gene_id=AT1G02580;Name=MEA;miR_group=NA
Chr1	Araport11	exon	547748	547879	.	*	.	gene_id=AT1G02580;Name=MEA;miR_group=NA
Chr1	Araport11	exon	547970	548051	.	*	.	gene_id=AT1G02580;Name=MEA;miR_group=NA
Chr1	Araport11	exon	548134	548181	.	*	.	gene_id=AT1G02580;Name=MEA;miR_group=NA
Chr1	Araport11	exon	548134	548254	.	*	.	gene_id=AT1G02580;Name=MEA;miR_group=NA
Chr1	Araport11	exon	548311	548439	.	*	.	gene_id=AT1G02580;Name=MEA;miR_group=NA
Chr1	Araport11	exon	548525	548602	.	*	.	gene_id=AT1G02580;Name=MEA;miR_group=NA
Chr1	Araport11	exon	548815	549202	.	*	.	gene_id=AT1G02580;Name=MEA;miR_group=NA
Chr1	Araport11	exon	552138	552182	.	*	.	gene_id=AT1G02590;Name=AT1G02590;miR_group=NA
Chr1	Araport11	exon	552275	552373	.	*	.	gene_id=AT1G02590;Name=AT1G02590;miR_group=NA
Chr1	Araport11	exon	552456	552506	.	*	.	gene_id=AT1G02590;Name=AT1G02590;miR_group=NA
Chr1	Araport11	exon	552687	552761	.	*	.	gene_id=AT1G02590;Name=AT1G02590;miR_group=NA
Chr1	Araport11	exon	553019	553261	.	*	.	gene_id=AT1G02610;Name=AT1G02610;miR_group=NA
Chr1	Araport11	exon	553019	553490	.	*	.	gene_id=AT1G02610;Name=AT1G02610;miR_group=NA
Chr1	Araport11	exon	553029	553261	.	*	.	gene_id=AT1G02610;Name=AT1G02610;miR_group=NA
Chr1	Araport11	exon	553395	553490	.	*	.	gene_id=AT1G02610;Name=AT1G02610;miR_group=NA
Chr1	Araport11	exon	553600	553677	.	*	.	gene_id=AT1G02610;Name=AT1G02610;miR_group=NA
Chr1	Araport11	exon	554472	554613	.	*	.	gene_id=AT1G02610;Name=AT1G02610;miR_group=NA
Chr1	Araport11	exon	554796	554863	.	*	.	gene_id=AT1G02610;Name=AT1G02610;miR_group=NA
Chr1	Araport11	exon	555024	555237	.	*	.	gene_id=AT1G02610;Name=AT1G02610;miR_group=NA
Chr1	Araport11	exon	555572	555643	.	*	.	gene_id=AT1G02610;Name=AT1G02610;miR_group=NA
Chr1	Araport11	exon	555726	556152	.	*	.	gene_id=AT1G02610;Name=AT1G02610;miR_group=NA
Chr1	Araport11	exon	557092	557108	.	*	.	gene_id=AT1G02620;Name=AT1G02620;miR_group=NA
Chr1	Araport11	exon	557317	558175	.	*	.	gene_id=AT1G02620;Name=AT1G02620;miR_group=NA
Chr1	Araport11	exon	558268	558774	.	*	.	gene_id=AT1G02620;Name=AT1G02620;miR_group=NA
Chr1	Araport11	exon	560610	561320	.	*	.	gene_id=AT1G02630;Name=AT1G02630;miR_group=NA
Chr1	Araport11	exon	560610	561695	.	*	.	gene_id=AT1G02630;Name=AT1G02630;miR_group=NA
Chr1	Araport11	exon	561453	561695	.	*	.	gene_id=AT1G02630;Name=AT1G02630;miR_group=NA
Chr1	Araport11	exon	561902	562552	.	*	.	gene_id=AT1G02630;Name=AT1G02630;miR_group=NA
Chr1	Araport11	exon	561902	562598	.	*	.	gene_id=AT1G02630;Name=AT1G02630;miR_group=NA
Chr1	Araport11	exon	564018	564697	.	*	.	gene_id=AT1G02640;Name=BXL2;miR_group=NA
Chr1	Araport11	exon	565433	565711	.	*	.	gene_id=AT1G02640;Name=BXL2;miR_group=NA
Chr1	Araport11	exon	565784	565953	.	*	.	gene_id=AT1G02640;Name=BXL2;miR_group=NA
Chr1	Araport11	exon	566043	566140	.	*	.	gene_id=AT1G02640;Name=BXL2;miR_group=NA
Chr1	Araport11	exon	566226	567771	.	*	.	gene_id=AT1G02640;Name=BXL2;miR_group=NA
Chr1	Araport11	exon	568558	568739	.	*	.	gene_id=AT1G02650;Name=AT1G02650;miR_group=NA
Chr1	Araport11	exon	568558	569223	.	*	.	gene_id=AT1G02650;Name=AT1G02650;miR_group=NA
Chr1	Araport11	exon	568832	569223	.	*	.	gene_id=AT1G02650;Name=AT1G02650;miR_group=NA
Chr1	Araport11	exon	569305	570554	.	*	.	gene_id=AT1G02650;Name=AT1G02650;miR_group=NA
Chr1	Araport11	exon	571826	572759	.	*	.	gene_id=AT1G02660;Name=AT1G02660;miR_group=NA
Chr1	Araport11	exon	572836	573252	.	*	.	gene_id=AT1G02660;Name=AT1G02660;miR_group=NA
Chr1	Araport11	exon	573338	573397	.	*	.	gene_id=AT1G02660;Name=AT1G02660;miR_group=NA
Chr1	Araport11	exon	573489	573953	.	*	.	gene_id=AT1G02660;Name=AT1G02660;miR_group=NA
Chr1	Araport11	exon	574120	575085	.	*	.	gene_id=AT1G02660;Name=AT1G02660;miR_group=NA
Chr1	Araport11	exon	575922	576145	.	*	.	gene_id=AT1G02670;Name=AT1G02670;miR_group=NA
Chr1	Araport11	exon	576267	576613	.	*	.	gene_id=AT1G02670;Name=AT1G02670;miR_group=NA
Chr1	Araport11	exon	576425	576613	.	*	.	gene_id=AT1G02670;Name=AT1G02670;miR_group=NA
Chr1	Araport11	exon	576478	576613	.	*	.	gene_id=AT1G02670;Name=AT1G02670;miR_group=NA
Chr1	Araport11	exon	576548	576613	.	*	.	gene_id=AT1G02670;Name=AT1G02670;miR_group=NA
Chr1	Araport11	exon	576850	576912	.	*	.	gene_id=AT1G02670;Name=AT1G02670;miR_group=NA
Chr1	Araport11	exon	576850	577592	.	*	.	gene_id=AT1G02670;Name=AT1G02670;miR_group=NA
Chr1	Araport11	exon	576994	577592	.	*	.	gene_id=AT1G02670;Name=AT1G02670;miR_group=NA
Chr1	Araport11	exon	577784	577906	.	*	.	gene_id=AT1G02670;Name=AT1G02670;miR_group=NA
Chr1	Araport11	exon	577784	577941	.	*	.	gene_id=AT1G02670;Name=AT1G02670;miR_group=NA
Chr1	Araport11	exon	577979	578052	.	*	.	gene_id=AT1G02670;Name=AT1G02670;miR_group=NA
Chr1	Araport11	exon	577979	578079	.	*	.	gene_id=AT1G02670;Name=AT1G02670;miR_group=NA
Chr1	Araport11	exon	578181	578244	.	*	.	gene_id=AT1G02670;Name=AT1G02670;miR_group=NA
Chr1	Araport11	exon	578332	578451	.	*	.	gene_id=AT1G02670;Name=AT1G02670;miR_group=NA
Chr1	Araport11	exon	578535	578620	.	*	.	gene_id=AT1G02670;Name=AT1G02670;miR_group=NA
Chr1	Araport11	exon	578546	578620	.	*	.	gene_id=AT1G02670;Name=AT1G02670;miR_group=NA
Chr1	Araport11	exon	578722	578791	.	*	.	gene_id=AT1G02670;Name=AT1G02670;miR_group=NA
Chr1	Araport11	exon	578895	579017	.	*	.	gene_id=AT1G02670;Name=AT1G02670;miR_group=NA
Chr1	Araport11	exon	579196	579312	.	*	.	gene_id=AT1G02670;Name=AT1G02670;miR_group=NA
Chr1	Araport11	exon	579196	579373	.	*	.	gene_id=AT1G02670;Name=AT1G02670;miR_group=NA
Chr1	Araport11	exon	579421	579525	.	*	.	gene_id=AT1G02670;Name=AT1G02670;miR_group=NA
Chr1	Araport11	exon	579647	579799	.	*	.	gene_id=AT1G02670;Name=AT1G02670;miR_group=NA
Chr1	Araport11	exon	579879	579967	.	*	.	gene_id=AT1G02670;Name=AT1G02670;miR_group=NA
Chr1	Araport11	exon	579879	580130	.	*	.	gene_id=AT1G02670;Name=AT1G02670;miR_group=NA
Chr1	Araport11	exon	580050	580130	.	*	.	gene_id=AT1G02670;Name=AT1G02670;miR_group=NA
Chr1	Araport11	exon	580227	580299	.	*	.	gene_id=AT1G02670;Name=AT1G02670;miR_group=NA
Chr1	Araport11	exon	580227	580481	.	*	.	gene_id=AT1G02670;Name=AT1G02670;miR_group=NA
Chr1	Araport11	exon	580227	580502	.	*	.	gene_id=AT1G02670;Name=AT1G02670;miR_group=NA
Chr1	Araport11	exon	580227	580532	.	*	.	gene_id=AT1G02670;Name=AT1G02670;miR_group=NA
Chr1	Araport11	exon	580625	580745	.	*	.	gene_id=AT1G02680;Name=TAF13;miR_group=NA
Chr1	Araport11	exon	581070	581186	.	*	.	gene_id=AT1G02680;Name=TAF13;miR_group=NA
Chr1	Araport11	exon	581278	581315	.	*	.	gene_id=AT1G02680;Name=TAF13;miR_group=NA
Chr1	Araport11	exon	581497	581556	.	*	.	gene_id=AT1G02680;Name=TAF13;miR_group=NA
Chr1	Araport11	exon	581644	581718	.	*	.	gene_id=AT1G02680;Name=TAF13;miR_group=NA
Chr1	Araport11	exon	581815	582310	.	*	.	gene_id=AT1G02680;Name=TAF13;miR_group=NA
Chr1	Araport11	exon	584134	584618	.	*	.	gene_id=AT1G02690;Name=IMPA-6;miR_group=NA
Chr1	Araport11	exon	584260	584618	.	*	.	gene_id=AT1G02690;Name=IMPA-6;miR_group=NA
Chr1	Araport11	exon	584860	584956	.	*	.	gene_id=AT1G02690;Name=IMPA-6;miR_group=NA
Chr1	Araport11	exon	585053	585144	.	*	.	gene_id=AT1G02690;Name=IMPA-6;miR_group=NA
Chr1	Araport11	exon	585237	585368	.	*	.	gene_id=AT1G02690;Name=IMPA-6;miR_group=NA
Chr1	Araport11	exon	585500	585685	.	*	.	gene_id=AT1G02690;Name=IMPA-6;miR_group=NA
Chr1	Araport11	exon	585776	585942	.	*	.	gene_id=AT1G02690;Name=IMPA-6;miR_group=NA
Chr1	Araport11	exon	585779	585942	.	*	.	gene_id=AT1G02690;Name=IMPA-6;miR_group=NA
Chr1	Araport11	exon	586023	586101	.	*	.	gene_id=AT1G02690;Name=IMPA-6;miR_group=NA
Chr1	Araport11	exon	586192	586320	.	*	.	gene_id=AT1G02690;Name=IMPA-6;miR_group=NA
Chr1	Araport11	exon	586439	586566	.	*	.	gene_id=AT1G02690;Name=IMPA-6;miR_group=NA
Chr1	Araport11	exon	586649	587219	.	*	.	gene_id=AT1G02690;Name=IMPA-6;miR_group=NA
Chr1	Araport11	exon	586649	587327	.	*	.	gene_id=AT1G02690;Name=IMPA-6;miR_group=NA
Chr1	Araport11	exon	588003	588540	.	*	.	gene_id=AT1G02700;Name=AT1G02700;miR_group=NA
Chr1	Araport11	exon	588663	589480	.	*	.	gene_id=AT1G02700;Name=AT1G02700;miR_group=NA
Chr1	Araport11	exon	589584	590003	.	*	.	gene_id=AT1G02705;Name=AT1G02705;miR_group=NA
Chr1	Araport11	exon	589706	589996	.	*	.	gene_id=AT1G02710;Name=AT1G02710;miR_group=NA
Chr1	Araport11	exon	590401	590406	.	*	.	gene_id=AT1G02705;Name=AT1G02705;miR_group=NA
Chr1	Araport11	exon	591682	593229	.	*	.	gene_id=AT1G02720;Name=GATL5;miR_group=NA
Chr1	Araport11	exon	591826	593887	.	*	.	gene_id=AT1G02720;Name=GATL5;miR_group=NA
Chr1	Araport11	exon	593866	594264	.	*	.	gene_id=AT1G02720;Name=GATL5;miR_group=NA
Chr1	Araport11	exon	594502	596478	.	*	.	gene_id=AT1G02730;Name=CSLD5;miR_group=NA
Chr1	Araport11	exon	596572	597382	.	*	.	gene_id=AT1G02730;Name=CSLD5;miR_group=NA
Chr1	Araport11	exon	597521	598657	.	*	.	gene_id=AT1G02730;Name=CSLD5;miR_group=NA
Chr1	Araport11	exon	599330	599812	.	*	.	gene_id=AT1G02740;Name=AT1G02740;miR_group=NA
Chr1	Araport11	exon	599892	599976	.	*	.	gene_id=AT1G02740;Name=AT1G02740;miR_group=NA
Chr1	Araport11	exon	600065	600234	.	*	.	gene_id=AT1G02740;Name=AT1G02740;miR_group=NA
Chr1	Araport11	exon	600434	600513	.	*	.	gene_id=AT1G02740;Name=AT1G02740;miR_group=NA
Chr1	Araport11	exon	600721	600825	.	*	.	gene_id=AT1G02740;Name=AT1G02740;miR_group=NA
Chr1	Araport11	exon	600936	600976	.	*	.	gene_id=AT1G02740;Name=AT1G02740;miR_group=NA
Chr1	Araport11	exon	601227	601372	.	*	.	gene_id=AT1G02740;Name=AT1G02740;miR_group=NA
Chr1	Araport11	exon	601547	601560	.	*	.	gene_id=AT1G02740;Name=AT1G02740;miR_group=NA
Chr1	Araport11	exon	601653	601706	.	*	.	gene_id=AT1G02740;Name=AT1G02740;miR_group=NA
Chr1	Araport11	exon	601812	602199	.	*	.	gene_id=AT1G02740;Name=AT1G02740;miR_group=NA
Chr1	Araport11	exon	602489	602754	.	*	.	gene_id=AT1G02750;Name=AT1G02750;miR_group=NA
Chr1	Araport11	exon	602601	602754	.	*	.	gene_id=AT1G02750;Name=AT1G02750;miR_group=NA
Chr1	Araport11	exon	602980	603125	.	*	.	gene_id=AT1G02750;Name=AT1G02750;miR_group=NA
Chr1	Araport11	exon	603601	603639	.	*	.	gene_id=AT1G02750;Name=AT1G02750;miR_group=NA
Chr1	Araport11	exon	603601	603678	.	*	.	gene_id=AT1G02750;Name=AT1G02750;miR_group=NA
Chr1	Araport11	exon	603775	604387	.	*	.	gene_id=AT1G02750;Name=AT1G02750;miR_group=NA
Chr1	Araport11	exon	603784	604272	.	*	.	gene_id=AT1G02750;Name=AT1G02750;miR_group=NA
Chr1	Araport11	exon	604873	605403	.	*	.	gene_id=AT1G02770;Name=AT1G02770;miR_group=NA
Chr1	Araport11	exon	605515	605604	.	*	.	gene_id=AT1G02770;Name=AT1G02770;miR_group=NA
Chr1	Araport11	exon	605705	605805	.	*	.	gene_id=AT1G02770;Name=AT1G02770;miR_group=NA
Chr1	Araport11	exon	605919	606102	.	*	.	gene_id=AT1G02770;Name=AT1G02770;miR_group=NA
Chr1	Araport11	exon	606176	606322	.	*	.	gene_id=AT1G02770;Name=AT1G02770;miR_group=NA
Chr1	Araport11	exon	606529	606708	.	*	.	gene_id=AT1G02770;Name=AT1G02770;miR_group=NA
Chr1	Araport11	exon	607799	608147	.	*	.	gene_id=AT1G02780;Name=emb2386;miR_group=NA
Chr1	Araport11	exon	608242	608309	.	*	.	gene_id=AT1G02780;Name=emb2386;miR_group=NA
Chr1	Araport11	exon	608398	608711	.	*	.	gene_id=AT1G02780;Name=emb2386;miR_group=NA
Chr1	Araport11	exon	608816	608938	.	*	.	gene_id=AT1G02780;Name=emb2386;miR_group=NA
Chr1	Araport11	exon	609280	609534	.	*	.	gene_id=AT1G02780;Name=emb2386;miR_group=NA
Chr1	Araport11	exon	610363	610935	.	*	.	gene_id=AT1G02790;Name=PGA4;miR_group=NA
Chr1	Araport11	exon	611026	611529	.	*	.	gene_id=AT1G02790;Name=PGA4;miR_group=NA
Chr1	Araport11	exon	611618	611920	.	*	.	gene_id=AT1G02790;Name=PGA4;miR_group=NA
Chr1	Araport11	exon	612019	612324	.	*	.	gene_id=AT1G02790;Name=PGA4;miR_group=NA
Chr1	Araport11	exon	613197	613706	.	*	.	gene_id=AT1G02800;Name=CEL2;miR_group=NA
Chr1	Araport11	exon	613994	614157	.	*	.	gene_id=AT1G02800;Name=CEL2;miR_group=NA
Chr1	Araport11	exon	614240	614345	.	*	.	gene_id=AT1G02800;Name=CEL2;miR_group=NA
Chr1	Araport11	exon	614449	614610	.	*	.	gene_id=AT1G02800;Name=CEL2;miR_group=NA
Chr1	Araport11	exon	614722	614814	.	*	.	gene_id=AT1G02800;Name=CEL2;miR_group=NA
Chr1	Araport11	exon	614989	615189	.	*	.	gene_id=AT1G02800;Name=CEL2;miR_group=NA
Chr1	Araport11	exon	615277	615483	.	*	.	gene_id=AT1G02800;Name=CEL2;miR_group=NA
Chr1	Araport11	exon	615852	616231	.	*	.	gene_id=AT1G02800;Name=CEL2;miR_group=NA
Chr1	Araport11	exon	618061	619328	.	*	.	gene_id=AT1G02810;Name=AT1G02810;miR_group=NA
Chr1	Araport11	exon	619639	620502	.	*	.	gene_id=AT1G02810;Name=AT1G02810;miR_group=NA
Chr1	Araport11	exon	620678	621329	.	*	.	gene_id=AT1G02813;Name=AT1G02813;miR_group=NA
Chr1	Araport11	exon	621453	623054	.	*	.	gene_id=AT1G02816;Name=AT1G02816;miR_group=NA
Chr1	Araport11	exon	623656	624134	.	*	.	gene_id=AT1G02820;Name=LEA3;miR_group=NA
Chr1	Araport11	exon	624231	624567	.	*	.	gene_id=AT1G02820;Name=LEA3;miR_group=NA
Chr1	Araport11	exon	625084	625292	.	*	.	gene_id=AT1G02830;Name=AT1G02830;miR_group=NA
Chr1	Araport11	exon	625373	625608	.	*	.	gene_id=AT1G02830;Name=AT1G02830;miR_group=NA
Chr1	Araport11	exon	626639	626828	.	*	.	gene_id=AT1G02840;Name=SR34;miR_group=NA
Chr1	Araport11	exon	626683	626828	.	*	.	gene_id=AT1G02840;Name=SR34;miR_group=NA
Chr1	Araport11	exon	626685	626828	.	*	.	gene_id=AT1G02840;Name=SR34;miR_group=NA
Chr1	Araport11	exon	626741	626828	.	*	.	gene_id=AT1G02840;Name=SR34;miR_group=NA
Chr1	Araport11	exon	626780	626828	.	*	.	gene_id=AT1G02840;Name=SR34;miR_group=NA
Chr1	Araport11	exon	626913	627004	.	*	.	gene_id=AT1G02840;Name=SR34;miR_group=NA
Chr1	Araport11	exon	626917	627004	.	*	.	gene_id=AT1G02840;Name=SR34;miR_group=NA
Chr1	Araport11	exon	627100	627165	.	*	.	gene_id=AT1G02840;Name=SR34;miR_group=NA
Chr1	Araport11	exon	627308	627382	.	*	.	gene_id=AT1G02840;Name=SR34;miR_group=NA
Chr1	Araport11	exon	627482	627614	.	*	.	gene_id=AT1G02840;Name=SR34;miR_group=NA
Chr1	Araport11	exon	627701	627747	.	*	.	gene_id=AT1G02840;Name=SR34;miR_group=NA
Chr1	Araport11	exon	627835	627892	.	*	.	gene_id=AT1G02840;Name=SR34;miR_group=NA
Chr1	Araport11	exon	627970	628019	.	*	.	gene_id=AT1G02840;Name=SR34;miR_group=NA
Chr1	Araport11	exon	628112	628168	.	*	.	gene_id=AT1G02840;Name=SR34;miR_group=NA
Chr1	Araport11	exon	628246	628469	.	*	.	gene_id=AT1G02840;Name=SR34;miR_group=NA
Chr1	Araport11	exon	628777	628856	.	*	.	gene_id=AT1G02840;Name=SR34;miR_group=NA
Chr1	Araport11	exon	628777	629321	.	*	.	gene_id=AT1G02840;Name=SR34;miR_group=NA
Chr1	Araport11	exon	628935	629321	.	*	.	gene_id=AT1G02840;Name=SR34;miR_group=NA
Chr1	Araport11	exon	628946	629285	.	*	.	gene_id=AT1G02840;Name=SR34;miR_group=NA
Chr1	Araport11	exon	629288	629321	.	*	.	gene_id=AT1G02840;Name=SR34;miR_group=NA
Chr1	Araport11	exon	629418	629494	.	*	.	gene_id=AT1G02840;Name=SR34;miR_group=NA
Chr1	Araport11	exon	629580	629819	.	*	.	gene_id=AT1G02840;Name=SR34;miR_group=NA
Chr1	Araport11	exon	629580	629864	.	*	.	gene_id=AT1G02840;Name=SR34;miR_group=NA
Chr1	Araport11	exon	629580	629993	.	*	.	gene_id=AT1G02840;Name=SR34;miR_group=NA
Chr1	Araport11	exon	630374	630703	.	*	.	gene_id=AT1G02850;Name=BGLU11;miR_group=NA
Chr1	Araport11	exon	630505	630703	.	*	.	gene_id=AT1G02850;Name=BGLU11;miR_group=NA
Chr1	Araport11	exon	630832	630895	.	*	.	gene_id=AT1G02850;Name=BGLU11;miR_group=NA
Chr1	Araport11	exon	630978	631033	.	*	.	gene_id=AT1G02850;Name=BGLU11;miR_group=NA
Chr1	Araport11	exon	631104	631179	.	*	.	gene_id=AT1G02850;Name=BGLU11;miR_group=NA
Chr1	Araport11	exon	631265	631336	.	*	.	gene_id=AT1G02850;Name=BGLU11;miR_group=NA
Chr1	Araport11	exon	631431	631518	.	*	.	gene_id=AT1G02850;Name=BGLU11;miR_group=NA
Chr1	Araport11	exon	631603	631858	.	*	.	gene_id=AT1G02850;Name=BGLU11;miR_group=NA
Chr1	Araport11	exon	631603	632043	.	*	.	gene_id=AT1G02850;Name=BGLU11;miR_group=NA
Chr1	Araport11	exon	631928	632043	.	*	.	gene_id=AT1G02850;Name=BGLU11;miR_group=NA
Chr1	Araport11	exon	632009	632043	.	*	.	gene_id=AT1G02850;Name=BGLU11;miR_group=NA
Chr1	Araport11	exon	632128	632348	.	*	.	gene_id=AT1G02850;Name=BGLU11;miR_group=NA
Chr1	Araport11	exon	632421	632449	.	*	.	gene_id=AT1G02850;Name=BGLU11;miR_group=NA
Chr1	Araport11	exon	632528	632615	.	*	.	gene_id=AT1G02850;Name=BGLU11;miR_group=NA
Chr1	Araport11	exon	632528	632806	.	*	.	gene_id=AT1G02850;Name=BGLU11;miR_group=NA
Chr1	Araport11	exon	632716	632806	.	*	.	gene_id=AT1G02850;Name=BGLU11;miR_group=NA
Chr1	Araport11	exon	632881	633259	.	*	.	gene_id=AT1G02850;Name=BGLU11;miR_group=NA
Chr1	Araport11	exon	632884	633420	.	*	.	gene_id=AT1G02850;Name=BGLU11;miR_group=NA
Chr1	Araport11	exon	635144	635651	.	*	.	gene_id=AT1G02860;Name=NLA;miR_group=NA
Chr1	Araport11	exon	635739	635986	.	*	.	gene_id=AT1G02860;Name=NLA;miR_group=NA
Chr1	Araport11	exon	636081	636359	.	*	.	gene_id=AT1G02860;Name=NLA;miR_group=NA
Chr1	Araport11	exon	636081	636389	.	*	.	gene_id=AT1G02860;Name=NLA;miR_group=NA
Chr1	Araport11	exon	636592	636729	.	*	.	gene_id=AT1G02860;Name=NLA;miR_group=NA
Chr1	Araport11	exon	636828	636886	.	*	.	gene_id=AT1G02860;Name=NLA;miR_group=NA
Chr1	Araport11	exon	636978	637262	.	*	.	gene_id=AT1G02860;Name=NLA;miR_group=NA
Chr1	Araport11	exon	636984	637262	.	*	.	gene_id=AT1G02860;Name=NLA;miR_group=NA
Chr1	Araport11	exon	637214	637514	.	*	.	gene_id=AT1G02870;Name=AT1G02870;miR_group=NA
Chr1	Araport11	exon	637602	637723	.	*	.	gene_id=AT1G02870;Name=AT1G02870;miR_group=NA
Chr1	Araport11	exon	638258	638681	.	*	.	gene_id=AT1G02870;Name=AT1G02870;miR_group=NA
Chr1	Araport11	exon	642505	643208	.	*	.	gene_id=AT1G02880;Name=TPK1;miR_group=NA
Chr1	Araport11	exon	642752	643208	.	*	.	gene_id=AT1G02880;Name=TPK1;miR_group=NA
Chr1	Araport11	exon	643305	643554	.	*	.	gene_id=AT1G02880;Name=TPK1;miR_group=NA
Chr1	Araport11	exon	643644	643745	.	*	.	gene_id=AT1G02880;Name=TPK1;miR_group=NA
Chr1	Araport11	exon	643877	643949	.	*	.	gene_id=AT1G02880;Name=TPK1;miR_group=NA
Chr1	Araport11	exon	643877	644256	.	*	.	gene_id=AT1G02880;Name=TPK1;miR_group=NA
Chr1	Araport11	exon	643877	644261	.	*	.	gene_id=AT1G02880;Name=TPK1;miR_group=NA
Chr1	Araport11	exon	644142	644256	.	*	.	gene_id=AT1G02880;Name=TPK1;miR_group=NA
Chr1	Araport11	exon	644160	644256	.	*	.	gene_id=AT1G02880;Name=TPK1;miR_group=NA
Chr1	Araport11	exon	644160	644261	.	*	.	gene_id=AT1G02880;Name=TPK1;miR_group=NA
Chr1	Araport11	exon	644350	644478	.	*	.	gene_id=AT1G02880;Name=TPK1;miR_group=NA
Chr1	Araport11	exon	644350	644521	.	*	.	gene_id=AT1G02880;Name=TPK1;miR_group=NA
Chr1	Araport11	exon	644350	644532	.	*	.	gene_id=AT1G02880;Name=TPK1;miR_group=NA
Chr1	Araport11	exon	644350	644546	.	*	.	gene_id=AT1G02880;Name=TPK1;miR_group=NA
Chr1	Araport11	exon	644350	644625	.	*	.	gene_id=AT1G02880;Name=TPK1;miR_group=NA
Chr1	Araport11	exon	644606	644903	.	*	.	gene_id=AT1G02880;Name=TPK1;miR_group=NA
Chr1	Araport11	exon	645084	645485	.	*	.	gene_id=AT1G02890;Name=AT1G02890;miR_group=NA
Chr1	Araport11	exon	645092	645485	.	*	.	gene_id=AT1G02890;Name=AT1G02890;miR_group=NA
Chr1	Araport11	exon	645575	645679	.	*	.	gene_id=AT1G02890;Name=AT1G02890;miR_group=NA
Chr1	Araport11	exon	645755	645814	.	*	.	gene_id=AT1G02890;Name=AT1G02890;miR_group=NA
Chr1	Araport11	exon	645899	646037	.	*	.	gene_id=AT1G02890;Name=AT1G02890;miR_group=NA
Chr1	Araport11	exon	646126	646310	.	*	.	gene_id=AT1G02890;Name=AT1G02890;miR_group=NA
Chr1	Araport11	exon	646406	646489	.	*	.	gene_id=AT1G02890;Name=AT1G02890;miR_group=NA
Chr1	Araport11	exon	646567	646689	.	*	.	gene_id=AT1G02890;Name=AT1G02890;miR_group=NA
Chr1	Araport11	exon	646777	646956	.	*	.	gene_id=AT1G02890;Name=AT1G02890;miR_group=NA
Chr1	Araport11	exon	647038	647107	.	*	.	gene_id=AT1G02890;Name=AT1G02890;miR_group=NA
Chr1	Araport11	exon	647184	647280	.	*	.	gene_id=AT1G02890;Name=AT1G02890;miR_group=NA
Chr1	Araport11	exon	647367	647442	.	*	.	gene_id=AT1G02890;Name=AT1G02890;miR_group=NA
Chr1	Araport11	exon	647531	647620	.	*	.	gene_id=AT1G02890;Name=AT1G02890;miR_group=NA
Chr1	Araport11	exon	647703	647807	.	*	.	gene_id=AT1G02890;Name=AT1G02890;miR_group=NA
Chr1	Araport11	exon	647924	647995	.	*	.	gene_id=AT1G02890;Name=AT1G02890;miR_group=NA
Chr1	Araport11	exon	648102	648275	.	*	.	gene_id=AT1G02890;Name=AT1G02890;miR_group=NA
Chr1	Araport11	exon	648362	648432	.	*	.	gene_id=AT1G02890;Name=AT1G02890;miR_group=NA
Chr1	Araport11	exon	648508	648656	.	*	.	gene_id=AT1G02890;Name=AT1G02890;miR_group=NA
Chr1	Araport11	exon	648766	648829	.	*	.	gene_id=AT1G02890;Name=AT1G02890;miR_group=NA
Chr1	Araport11	exon	648911	649139	.	*	.	gene_id=AT1G02890;Name=AT1G02890;miR_group=NA
Chr1	Araport11	exon	649368	649459	.	*	.	gene_id=AT1G02890;Name=AT1G02890;miR_group=NA
Chr1	Araport11	exon	649551	649675	.	*	.	gene_id=AT1G02890;Name=AT1G02890;miR_group=NA
Chr1	Araport11	exon	649762	650438	.	*	.	gene_id=AT1G02890;Name=AT1G02890;miR_group=NA
Chr1	Araport11	exon	650563	650709	.	*	.	gene_id=AT1G02890;Name=AT1G02890;miR_group=NA
Chr1	Araport11	exon	650791	650904	.	*	.	gene_id=AT1G02890;Name=AT1G02890;miR_group=NA
Chr1	Araport11	exon	651128	651219	.	*	.	gene_id=AT1G02890;Name=AT1G02890;miR_group=NA
Chr1	Araport11	exon	651320	651539	.	*	.	gene_id=AT1G02890;Name=AT1G02890;miR_group=NA
Chr1	Araport11	exon	651711	651907	.	*	.	gene_id=AT1G02890;Name=AT1G02890;miR_group=NA
Chr1	Araport11	exon	651711	652001	.	*	.	gene_id=AT1G02890;Name=AT1G02890;miR_group=NA
Chr1	Araport11	exon	653604	654457	.	*	.	gene_id=AT1G02900;Name=RALF1;miR_group=NA
Chr1	Araport11	exon	655568	655823	.	*	.	gene_id=AT1G02910;Name=LPA1;miR_group=NA
Chr1	Araport11	exon	655933	656029	.	*	.	gene_id=AT1G02910;Name=LPA1;miR_group=NA
Chr1	Araport11	exon	656134	656234	.	*	.	gene_id=AT1G02910;Name=LPA1;miR_group=NA
Chr1	Araport11	exon	656134	656505	.	*	.	gene_id=AT1G02910;Name=LPA1;miR_group=NA
Chr1	Araport11	exon	656317	656505	.	*	.	gene_id=AT1G02910;Name=LPA1;miR_group=NA
Chr1	Araport11	exon	656588	656745	.	*	.	gene_id=AT1G02910;Name=LPA1;miR_group=NA
Chr1	Araport11	exon	656827	657058	.	*	.	gene_id=AT1G02910;Name=LPA1;miR_group=NA
Chr1	Araport11	exon	657142	657277	.	*	.	gene_id=AT1G02910;Name=LPA1;miR_group=NA
Chr1	Araport11	exon	657392	657495	.	*	.	gene_id=AT1G02910;Name=LPA1;miR_group=NA
Chr1	Araport11	exon	657856	658190	.	*	.	gene_id=AT1G02910;Name=LPA1;miR_group=NA
Chr1	Araport11	exon	657856	658216	.	*	.	gene_id=AT1G02910;Name=LPA1;miR_group=NA
Chr1	Araport11	exon	658578	659316	.	*	.	gene_id=AT1G02920;Name=GSTF7;miR_group=NA
Chr1	Araport11	exon	659423	659471	.	*	.	gene_id=AT1G02920;Name=GSTF7;miR_group=NA
Chr1	Araport11	exon	659556	659980	.	*	.	gene_id=AT1G02920;Name=GSTF7;miR_group=NA
Chr1	Araport11	exon	661088	661790	.	*	.	gene_id=AT1G02930;Name=GSTF6;miR_group=NA
Chr1	Araport11	exon	661309	661790	.	*	.	gene_id=AT1G02930;Name=GSTF6;miR_group=NA
Chr1	Araport11	exon	661901	661949	.	*	.	gene_id=AT1G02930;Name=GSTF6;miR_group=NA
Chr1	Araport11	exon	662042	662253	.	*	.	gene_id=AT1G02930;Name=GSTF6;miR_group=NA
Chr1	Araport11	exon	662042	662475	.	*	.	gene_id=AT1G02930;Name=GSTF6;miR_group=NA
Chr1	Araport11	exon	662334	662456	.	*	.	gene_id=AT1G02930;Name=GSTF6;miR_group=NA
Chr1	Araport11	exon	662963	663545	.	*	.	gene_id=AT1G02940;Name=GSTF5;miR_group=NA
Chr1	Araport11	exon	662979	663545	.	*	.	gene_id=AT1G02940;Name=GSTF5;miR_group=NA
Chr1	Araport11	exon	663021	663545	.	*	.	gene_id=AT1G02940;Name=GSTF5;miR_group=NA
Chr1	Araport11	exon	663079	663545	.	*	.	gene_id=AT1G02940;Name=GSTF5;miR_group=NA
Chr1	Araport11	exon	663615	663663	.	*	.	gene_id=AT1G02940;Name=GSTF5;miR_group=NA
Chr1	Araport11	exon	663760	663902	.	*	.	gene_id=AT1G02940;Name=GSTF5;miR_group=NA
Chr1	Araport11	exon	664017	664128	.	*	.	gene_id=AT1G02940;Name=GSTF5;miR_group=NA
Chr1	Araport11	exon	664017	664130	.	*	.	gene_id=AT1G02940;Name=GSTF5;miR_group=NA
Chr1	Araport11	exon	664205	664222	.	*	.	gene_id=AT1G02940;Name=GSTF5;miR_group=NA
Chr1	Araport11	exon	664205	664261	.	*	.	gene_id=AT1G02940;Name=GSTF5;miR_group=NA
Chr1	Araport11	exon	664205	664290	.	*	.	gene_id=AT1G02940;Name=GSTF5;miR_group=NA
Chr1	Araport11	exon	665119	665777	.	*	.	gene_id=AT1G02950;Name=GSTF4;miR_group=NA
Chr1	Araport11	exon	665133	665777	.	*	.	gene_id=AT1G02950;Name=GSTF4;miR_group=NA
Chr1	Araport11	exon	665152	665234	.	*	.	gene_id=AT1G02950;Name=GSTF4;miR_group=NA
Chr1	Araport11	exon	665168	665777	.	*	.	gene_id=AT1G02950;Name=GSTF4;miR_group=NA
Chr1	Araport11	exon	665250	665777	.	*	.	gene_id=AT1G02950;Name=GSTF4;miR_group=NA
Chr1	Araport11	exon	665858	665910	.	*	.	gene_id=AT1G02950;Name=GSTF4;miR_group=NA
Chr1	Araport11	exon	665862	665910	.	*	.	gene_id=AT1G02950;Name=GSTF4;miR_group=NA
Chr1	Araport11	exon	666114	666256	.	*	.	gene_id=AT1G02950;Name=GSTF4;miR_group=NA
Chr1	Araport11	exon	666114	666262	.	*	.	gene_id=AT1G02950;Name=GSTF4;miR_group=NA
Chr1	Araport11	exon	666351	666451	.	*	.	gene_id=AT1G02950;Name=GSTF4;miR_group=NA
Chr1	Araport11	exon	666351	666452	.	*	.	gene_id=AT1G02950;Name=GSTF4;miR_group=NA
Chr1	Araport11	exon	666351	666453	.	*	.	gene_id=AT1G02950;Name=GSTF4;miR_group=NA
Chr1	Araport11	exon	666351	666471	.	*	.	gene_id=AT1G02950;Name=GSTF4;miR_group=NA
Chr1	Araport11	exon	666807	667068	.	*	.	gene_id=AT1G02960;Name=AT1G02960;miR_group=NA
Chr1	Araport11	exon	667151	667281	.	*	.	gene_id=AT1G02960;Name=AT1G02960;miR_group=NA
Chr1	Araport11	exon	667151	667437	.	*	.	gene_id=AT1G02960;Name=AT1G02960;miR_group=NA
Chr1	Araport11	exon	667151	667464	.	*	.	gene_id=AT1G02960;Name=AT1G02960;miR_group=NA
Chr1	Araport11	exon	667151	667641	.	*	.	gene_id=AT1G02960;Name=AT1G02960;miR_group=NA
Chr1	Araport11	exon	667373	667437	.	*	.	gene_id=AT1G02960;Name=AT1G02960;miR_group=NA
Chr1	Araport11	exon	667373	667464	.	*	.	gene_id=AT1G02960;Name=AT1G02960;miR_group=NA
Chr1	Araport11	exon	667373	667641	.	*	.	gene_id=AT1G02960;Name=AT1G02960;miR_group=NA
Chr1	Araport11	exon	667541	667641	.	*	.	gene_id=AT1G02960;Name=AT1G02960;miR_group=NA
Chr1	Araport11	exon	667735	667868	.	*	.	gene_id=AT1G02960;Name=AT1G02960;miR_group=NA
Chr1	Araport11	exon	667957	668082	.	*	.	gene_id=AT1G02960;Name=AT1G02960;miR_group=NA
Chr1	Araport11	exon	668173	668468	.	*	.	gene_id=AT1G02960;Name=AT1G02960;miR_group=NA
Chr1	Araport11	exon	668613	668745	.	*	.	gene_id=AT1G02960;Name=AT1G02960;miR_group=NA
Chr1	Araport11	exon	668856	668987	.	*	.	gene_id=AT1G02960;Name=AT1G02960;miR_group=NA
Chr1	Araport11	exon	669079	669134	.	*	.	gene_id=AT1G02960;Name=AT1G02960;miR_group=NA
Chr1	Araport11	exon	669227	669266	.	*	.	gene_id=AT1G02960;Name=AT1G02960;miR_group=NA
Chr1	Araport11	exon	669461	669513	.	*	.	gene_id=AT1G02960;Name=AT1G02960;miR_group=NA
Chr1	Araport11	exon	669620	669650	.	*	.	gene_id=AT1G02960;Name=AT1G02960;miR_group=NA
Chr1	Araport11	exon	669750	669919	.	*	.	gene_id=AT1G02960;Name=AT1G02960;miR_group=NA
Chr1	Araport11	exon	671661	671783	.	*	.	gene_id=AT1G02965;Name=AT1G02965;miR_group=NA
Chr1	Araport11	exon	671919	671974	.	*	.	gene_id=AT1G02965;Name=AT1G02965;miR_group=NA
Chr1	Araport11	exon	672106	672145	.	*	.	gene_id=AT1G02965;Name=AT1G02965;miR_group=NA
Chr1	Araport11	exon	672332	672406	.	*	.	gene_id=AT1G02965;Name=AT1G02965;miR_group=NA
Chr1	Araport11	exon	672518	672548	.	*	.	gene_id=AT1G02965;Name=AT1G02965;miR_group=NA
Chr1	Araport11	exon	672651	672814	.	*	.	gene_id=AT1G02965;Name=AT1G02965;miR_group=NA
Chr1	Araport11	exon	673306	673706	.	*	.	gene_id=AT1G02970;Name=WEE1;miR_group=NA
Chr1	Araport11	exon	673964	674024	.	*	.	gene_id=AT1G02970;Name=WEE1;miR_group=NA
Chr1	Araport11	exon	674099	674165	.	*	.	gene_id=AT1G02970;Name=WEE1;miR_group=NA
Chr1	Araport11	exon	674441	674704	.	*	.	gene_id=AT1G02970;Name=WEE1;miR_group=NA
Chr1	Araport11	exon	674813	674880	.	*	.	gene_id=AT1G02970;Name=WEE1;miR_group=NA
Chr1	Araport11	exon	674968	675077	.	*	.	gene_id=AT1G02970;Name=WEE1;miR_group=NA
Chr1	Araport11	exon	675187	675227	.	*	.	gene_id=AT1G02970;Name=WEE1;miR_group=NA
Chr1	Araport11	exon	675340	675494	.	*	.	gene_id=AT1G02970;Name=WEE1;miR_group=NA
Chr1	Araport11	exon	675592	675945	.	*	.	gene_id=AT1G02970;Name=WEE1;miR_group=NA
Chr1	Araport11	exon	676044	676419	.	*	.	gene_id=AT1G02970;Name=WEE1;miR_group=NA
Chr1	Araport11	exon	677360	677434	.	*	.	gene_id=AT1G02980;Name=CUL2;miR_group=NA
Chr1	Araport11	exon	677851	678002	.	*	.	gene_id=AT1G02980;Name=CUL2;miR_group=NA
Chr1	Araport11	exon	677869	678002	.	*	.	gene_id=AT1G02980;Name=CUL2;miR_group=NA
Chr1	Araport11	exon	678094	678193	.	*	.	gene_id=AT1G02980;Name=CUL2;miR_group=NA
Chr1	Araport11	exon	678289	678522	.	*	.	gene_id=AT1G02980;Name=CUL2;miR_group=NA
Chr1	Araport11	exon	678592	678873	.	*	.	gene_id=AT1G02980;Name=CUL2;miR_group=NA
Chr1	Araport11	exon	678971	679060	.	*	.	gene_id=AT1G02980;Name=CUL2;miR_group=NA
Chr1	Araport11	exon	679148	679288	.	*	.	gene_id=AT1G02980;Name=CUL2;miR_group=NA
Chr1	Araport11	exon	679368	679490	.	*	.	gene_id=AT1G02980;Name=CUL2;miR_group=NA
Chr1	Araport11	exon	679578	679730	.	*	.	gene_id=AT1G02980;Name=CUL2;miR_group=NA
Chr1	Araport11	exon	679821	679997	.	*	.	gene_id=AT1G02980;Name=CUL2;miR_group=NA
Chr1	Araport11	exon	680103	680264	.	*	.	gene_id=AT1G02980;Name=CUL2;miR_group=NA
Chr1	Araport11	exon	680341	680484	.	*	.	gene_id=AT1G02980;Name=CUL2;miR_group=NA
Chr1	Araport11	exon	680559	680777	.	*	.	gene_id=AT1G02980;Name=CUL2;miR_group=NA
Chr1	Araport11	exon	680858	681025	.	*	.	gene_id=AT1G02980;Name=CUL2;miR_group=NA
Chr1	Araport11	exon	681111	681334	.	*	.	gene_id=AT1G02980;Name=CUL2;miR_group=NA
Chr1	Araport11	exon	681111	681378	.	*	.	gene_id=AT1G02980;Name=CUL2;miR_group=NA
Chr1	Araport11	exon	681331	681921	.	*	.	gene_id=AT1G02990;Name=AT1G02990;miR_group=NA
Chr1	Araport11	exon	681369	682092	.	*	.	gene_id=AT1G02990;Name=AT1G02990;miR_group=NA
Chr1	Araport11	exon	681373	681921	.	*	.	gene_id=AT1G02990;Name=AT1G02990;miR_group=NA
Chr1	Araport11	exon	681396	681921	.	*	.	gene_id=AT1G02990;Name=AT1G02990;miR_group=NA
Chr1	Araport11	exon	682243	682403	.	*	.	gene_id=AT1G02990;Name=AT1G02990;miR_group=NA
Chr1	Araport11	exon	682732	682892	.	*	.	gene_id=AT1G02990;Name=AT1G02990;miR_group=NA
Chr1	Araport11	exon	683023	683077	.	*	.	gene_id=AT1G02990;Name=AT1G02990;miR_group=NA
Chr1	Araport11	exon	683175	683317	.	*	.	gene_id=AT1G02990;Name=AT1G02990;miR_group=NA
Chr1	Araport11	exon	683402	684777	.	*	.	gene_id=AT1G02990;Name=AT1G02990;miR_group=NA
Chr1	Araport11	exon	684864	685965	.	*	.	gene_id=AT1G02990;Name=AT1G02990;miR_group=NA
Chr1	Araport11	exon	686056	686424	.	*	.	gene_id=AT1G02990;Name=AT1G02990;miR_group=NA
Chr1	Araport11	exon	686505	686597	.	*	.	gene_id=AT1G02990;Name=AT1G02990;miR_group=NA
Chr1	Araport11	exon	686505	686605	.	*	.	gene_id=AT1G02990;Name=AT1G02990;miR_group=NA
Chr1	Araport11	exon	686679	686751	.	*	.	gene_id=AT1G02990;Name=AT1G02990;miR_group=NA
Chr1	Araport11	exon	686844	687009	.	*	.	gene_id=AT1G02990;Name=AT1G02990;miR_group=NA
Chr1	Araport11	exon	686844	687315	.	*	.	gene_id=AT1G02990;Name=AT1G02990;miR_group=NA
Chr1	Araport11	exon	686844	687368	.	*	.	gene_id=AT1G02990;Name=AT1G02990;miR_group=NA
Chr1	Araport11	exon	686844	687385	.	*	.	gene_id=AT1G02990;Name=AT1G02990;miR_group=NA
Chr1	Araport11	exon	687107	687315	.	*	.	gene_id=AT1G02990;Name=AT1G02990;miR_group=NA
Chr1	Araport11	exon	687115	687315	.	*	.	gene_id=AT1G02990;Name=AT1G02990;miR_group=NA
Chr1	Araport11	exon	687795	688146	.	*	.	gene_id=AT1G03000;Name=PEX6;miR_group=NA
Chr1	Araport11	exon	688281	688364	.	*	.	gene_id=AT1G03000;Name=PEX6;miR_group=NA
Chr1	Araport11	exon	688458	688602	.	*	.	gene_id=AT1G03000;Name=PEX6;miR_group=NA
Chr1	Araport11	exon	688679	688950	.	*	.	gene_id=AT1G03000;Name=PEX6;miR_group=NA
Chr1	Araport11	exon	689036	689158	.	*	.	gene_id=AT1G03000;Name=PEX6;miR_group=NA
Chr1	Araport11	exon	689251	689409	.	*	.	gene_id=AT1G03000;Name=PEX6;miR_group=NA
Chr1	Araport11	exon	689532	689813	.	*	.	gene_id=AT1G03000;Name=PEX6;miR_group=NA
Chr1	Araport11	exon	689985	690173	.	*	.	gene_id=AT1G03000;Name=PEX6;miR_group=NA
Chr1	Araport11	exon	690399	690579	.	*	.	gene_id=AT1G03000;Name=PEX6;miR_group=NA
Chr1	Araport11	exon	690757	690898	.	*	.	gene_id=AT1G03000;Name=PEX6;miR_group=NA
Chr1	Araport11	exon	691121	691364	.	*	.	gene_id=AT1G03000;Name=PEX6;miR_group=NA
Chr1	Araport11	exon	691443	692078	.	*	.	gene_id=AT1G03000;Name=PEX6;miR_group=NA
Chr1	Araport11	exon	692175	692660	.	*	.	gene_id=AT1G03000;Name=PEX6;miR_group=NA
Chr1	Araport11	exon	693190	693571	.	*	.	gene_id=AT1G03010;Name=AT1G03010;miR_group=NA
Chr1	Araport11	exon	693934	694038	.	*	.	gene_id=AT1G03010;Name=AT1G03010;miR_group=NA
Chr1	Araport11	exon	693988	694183	.	*	.	gene_id=AT1G03010;Name=AT1G03010;miR_group=NA
Chr1	Araport11	exon	694117	694183	.	*	.	gene_id=AT1G03010;Name=AT1G03010;miR_group=NA
Chr1	Araport11	exon	694280	695476	.	*	.	gene_id=AT1G03010;Name=AT1G03010;miR_group=NA
Chr1	Araport11	exon	695547	695793	.	*	.	gene_id=AT1G03010;Name=AT1G03010;miR_group=NA
Chr1	Araport11	exon	695887	696441	.	*	.	gene_id=AT1G03010;Name=AT1G03010;miR_group=NA
Chr1	Araport11	exon	695887	696504	.	*	.	gene_id=AT1G03010;Name=AT1G03010;miR_group=NA
Chr1	Araport11	exon	697919	698591	.	*	.	gene_id=AT1G03020;Name=AT1G03020;miR_group=NA
Chr1	Araport11	exon	701365	701681	.	*	.	gene_id=AT1G03030;Name=AT1G03030;miR_group=NA
Chr1	Araport11	exon	701463	701681	.	*	.	gene_id=AT1G03030;Name=AT1G03030;miR_group=NA
Chr1	Araport11	exon	701775	701875	.	*	.	gene_id=AT1G03030;Name=AT1G03030;miR_group=NA
Chr1	Araport11	exon	701976	702019	.	*	.	gene_id=AT1G03030;Name=AT1G03030;miR_group=NA
Chr1	Araport11	exon	702106	702183	.	*	.	gene_id=AT1G03030;Name=AT1G03030;miR_group=NA
Chr1	Araport11	exon	702276	702468	.	*	.	gene_id=AT1G03030;Name=AT1G03030;miR_group=NA
Chr1	Araport11	exon	702567	702597	.	*	.	gene_id=AT1G03030;Name=AT1G03030;miR_group=NA
Chr1	Araport11	exon	702679	702737	.	*	.	gene_id=AT1G03030;Name=AT1G03030;miR_group=NA
Chr1	Araport11	exon	702828	702901	.	*	.	gene_id=AT1G03030;Name=AT1G03030;miR_group=NA
Chr1	Araport11	exon	703012	703098	.	*	.	gene_id=AT1G03030;Name=AT1G03030;miR_group=NA
Chr1	Araport11	exon	703195	703256	.	*	.	gene_id=AT1G03030;Name=AT1G03030;miR_group=NA
Chr1	Araport11	exon	703353	703381	.	*	.	gene_id=AT1G03030;Name=AT1G03030;miR_group=NA
Chr1	Araport11	exon	703353	703929	.	*	.	gene_id=AT1G03030;Name=AT1G03030;miR_group=NA
Chr1	Araport11	exon	703482	703864	.	*	.	gene_id=AT1G03030;Name=AT1G03030;miR_group=NA
Chr1	Araport11	exon	703847	704494	.	*	.	gene_id=AT1G03040;Name=AT1G03040;miR_group=NA
Chr1	Araport11	exon	703849	704668	.	*	.	gene_id=AT1G03040;Name=AT1G03040;miR_group=NA
Chr1	Araport11	exon	703906	704494	.	*	.	gene_id=AT1G03040;Name=AT1G03040;miR_group=NA
Chr1	Araport11	exon	704588	704668	.	*	.	gene_id=AT1G03040;Name=AT1G03040;miR_group=NA
Chr1	Araport11	exon	705064	705129	.	*	.	gene_id=AT1G03040;Name=AT1G03040;miR_group=NA
Chr1	Araport11	exon	705302	705367	.	*	.	gene_id=AT1G03040;Name=AT1G03040;miR_group=NA
Chr1	Araport11	exon	705534	705641	.	*	.	gene_id=AT1G03040;Name=AT1G03040;miR_group=NA
Chr1	Araport11	exon	705534	705656	.	*	.	gene_id=AT1G03040;Name=AT1G03040;miR_group=NA
Chr1	Araport11	exon	706101	706630	.	*	.	gene_id=AT1G03040;Name=AT1G03040;miR_group=NA
Chr1	Araport11	exon	706101	706664	.	*	.	gene_id=AT1G03040;Name=AT1G03040;miR_group=NA
Chr1	Araport11	exon	706101	706689	.	*	.	gene_id=AT1G03040;Name=AT1G03040;miR_group=NA
Chr1	Araport11	exon	707485	708189	.	*	.	gene_id=AT1G03050;Name=AT1G03050;miR_group=NA
Chr1	Araport11	exon	708304	708509	.	*	.	gene_id=AT1G03050;Name=AT1G03050;miR_group=NA
Chr1	Araport11	exon	708601	709467	.	*	.	gene_id=AT1G03050;Name=AT1G03050;miR_group=NA
Chr1	Araport11	exon	709598	710041	.	*	.	gene_id=AT1G03050;Name=AT1G03050;miR_group=NA
Chr1	Araport11	exon	710018	710136	.	*	.	gene_id=AT1G03055;Name=D27;miR_group=NA
Chr1	Araport11	exon	710063	710136	.	*	.	gene_id=AT1G03055;Name=D27;miR_group=NA
Chr1	Araport11	exon	710241	710333	.	*	.	gene_id=AT1G03055;Name=D27;miR_group=NA
Chr1	Araport11	exon	710695	710801	.	*	.	gene_id=AT1G03055;Name=D27;miR_group=NA
Chr1	Araport11	exon	710695	711016	.	*	.	gene_id=AT1G03055;Name=D27;miR_group=NA
Chr1	Araport11	exon	710955	711016	.	*	.	gene_id=AT1G03055;Name=D27;miR_group=NA
Chr1	Araport11	exon	711092	711184	.	*	.	gene_id=AT1G03055;Name=D27;miR_group=NA
Chr1	Araport11	exon	711263	711408	.	*	.	gene_id=AT1G03055;Name=D27;miR_group=NA
Chr1	Araport11	exon	711505	711857	.	*	.	gene_id=AT1G03055;Name=D27;miR_group=NA
Chr1	Araport11	exon	712440	714206	.	*	.	gene_id=AT1G03060;Name=SPI;miR_group=NA
Chr1	Araport11	exon	712457	714206	.	*	.	gene_id=AT1G03060;Name=SPI;miR_group=NA
Chr1	Araport11	exon	712473	714206	.	*	.	gene_id=AT1G03060;Name=SPI;miR_group=NA
Chr1	Araport11	exon	714317	714463	.	*	.	gene_id=AT1G03060;Name=SPI;miR_group=NA
Chr1	Araport11	exon	714558	714864	.	*	.	gene_id=AT1G03060;Name=SPI;miR_group=NA
Chr1	Araport11	exon	715007	715315	.	*	.	gene_id=AT1G03060;Name=SPI;miR_group=NA
Chr1	Araport11	exon	715660	718415	.	*	.	gene_id=AT1G03060;Name=SPI;miR_group=NA
Chr1	Araport11	exon	715660	718662	.	*	.	gene_id=AT1G03060;Name=SPI;miR_group=NA
Chr1	Araport11	exon	718503	718662	.	*	.	gene_id=AT1G03060;Name=SPI;miR_group=NA
Chr1	Araport11	exon	718935	720585	.	*	.	gene_id=AT1G03060;Name=SPI;miR_group=NA
Chr1	Araport11	exon	720681	721795	.	*	.	gene_id=AT1G03060;Name=SPI;miR_group=NA
Chr1	Araport11	exon	721905	722007	.	*	.	gene_id=AT1G03060;Name=SPI;miR_group=NA
Chr1	Araport11	exon	722116	722815	.	*	.	gene_id=AT1G03060;Name=SPI;miR_group=NA
Chr1	Araport11	exon	722966	724119	.	*	.	gene_id=AT1G03060;Name=SPI;miR_group=NA
Chr1	Araport11	exon	724275	724389	.	*	.	gene_id=AT1G03060;Name=SPI;miR_group=NA
Chr1	Araport11	exon	724681	724746	.	*	.	gene_id=AT1G03060;Name=SPI;miR_group=NA
Chr1	Araport11	exon	724890	725081	.	*	.	gene_id=AT1G03060;Name=SPI;miR_group=NA
Chr1	Araport11	exon	725236	725409	.	*	.	gene_id=AT1G03060;Name=SPI;miR_group=NA
Chr1	Araport11	exon	725552	725608	.	*	.	gene_id=AT1G03060;Name=SPI;miR_group=NA
Chr1	Araport11	exon	725689	725824	.	*	.	gene_id=AT1G03060;Name=SPI;miR_group=NA
Chr1	Araport11	exon	726037	726122	.	*	.	gene_id=AT1G03060;Name=SPI;miR_group=NA
Chr1	Araport11	exon	726275	726344	.	*	.	gene_id=AT1G03060;Name=SPI;miR_group=NA
Chr1	Araport11	exon	726275	726347	.	*	.	gene_id=AT1G03060;Name=SPI;miR_group=NA
Chr1	Araport11	exon	726710	726891	.	*	.	gene_id=AT1G03060;Name=SPI;miR_group=NA
Chr1	Araport11	exon	726710	727157	.	*	.	gene_id=AT1G03060;Name=SPI;miR_group=NA
Chr1	Araport11	exon	726710	727540	.	*	.	gene_id=AT1G03060;Name=SPI;miR_group=NA
Chr1	Araport11	exon	726710	727553	.	*	.	gene_id=AT1G03060;Name=SPI;miR_group=NA
Chr1	Araport11	exon	729830	730023	.	*	.	gene_id=AT1G03070;Name=AT1G03070;miR_group=NA
Chr1	Araport11	exon	729830	730056	.	*	.	gene_id=AT1G03070;Name=AT1G03070;miR_group=NA
Chr1	Araport11	exon	729830	730415	.	*	.	gene_id=AT1G03070;Name=AT1G03070;miR_group=NA
Chr1	Araport11	exon	730140	730415	.	*	.	gene_id=AT1G03070;Name=AT1G03070;miR_group=NA
Chr1	Araport11	exon	730497	730610	.	*	.	gene_id=AT1G03070;Name=AT1G03070;miR_group=NA
Chr1	Araport11	exon	730916	731073	.	*	.	gene_id=AT1G03070;Name=AT1G03070;miR_group=NA
Chr1	Araport11	exon	731176	731565	.	*	.	gene_id=AT1G03070;Name=AT1G03070;miR_group=NA
Chr1	Araport11	exon	731554	732741	.	*	.	gene_id=AT1G03080;Name=NET1D;miR_group=NA
Chr1	Araport11	exon	731592	732741	.	*	.	gene_id=AT1G03080;Name=NET1D;miR_group=NA
Chr1	Araport11	exon	731611	732741	.	*	.	gene_id=AT1G03080;Name=NET1D;miR_group=NA
Chr1	Araport11	exon	732928	737081	.	*	.	gene_id=AT1G03080;Name=NET1D;miR_group=NA
Chr1	Araport11	exon	737233	737420	.	*	.	gene_id=AT1G03080;Name=NET1D;miR_group=NA
Chr1	Araport11	exon	737233	737437	.	*	.	gene_id=AT1G03080;Name=NET1D;miR_group=NA
Chr1	Araport11	exon	737233	737624	.	*	.	gene_id=AT1G03080;Name=NET1D;miR_group=NA
Chr1	Araport11	exon	737562	737624	.	*	.	gene_id=AT1G03080;Name=NET1D;miR_group=NA
Chr1	Araport11	exon	737874	738056	.	*	.	gene_id=AT1G03080;Name=NET1D;miR_group=NA
Chr1	Araport11	exon	737874	738234	.	*	.	gene_id=AT1G03080;Name=NET1D;miR_group=NA
Chr1	Araport11	exon	737874	738306	.	*	.	gene_id=AT1G03080;Name=NET1D;miR_group=NA
Chr1	Araport11	exon	739544	740050	.	*	.	gene_id=AT1G03090;Name=MCCA;miR_group=NA
Chr1	Araport11	exon	739678	740050	.	*	.	gene_id=AT1G03090;Name=MCCA;miR_group=NA
Chr1	Araport11	exon	740124	740245	.	*	.	gene_id=AT1G03090;Name=MCCA;miR_group=NA
Chr1	Araport11	exon	740355	740502	.	*	.	gene_id=AT1G03090;Name=MCCA;miR_group=NA
Chr1	Araport11	exon	740620	740757	.	*	.	gene_id=AT1G03090;Name=MCCA;miR_group=NA
Chr1	Araport11	exon	740970	741065	.	*	.	gene_id=AT1G03090;Name=MCCA;miR_group=NA
Chr1	Araport11	exon	741148	741207	.	*	.	gene_id=AT1G03090;Name=MCCA;miR_group=NA
Chr1	Araport11	exon	741509	741601	.	*	.	gene_id=AT1G03090;Name=MCCA;miR_group=NA
Chr1	Araport11	exon	741684	741795	.	*	.	gene_id=AT1G03090;Name=MCCA;miR_group=NA
Chr1	Araport11	exon	741946	742050	.	*	.	gene_id=AT1G03090;Name=MCCA;miR_group=NA
Chr1	Araport11	exon	742181	742317	.	*	.	gene_id=AT1G03090;Name=MCCA;miR_group=NA
Chr1	Araport11	exon	742502	742736	.	*	.	gene_id=AT1G03090;Name=MCCA;miR_group=NA
Chr1	Araport11	exon	742822	742982	.	*	.	gene_id=AT1G03090;Name=MCCA;miR_group=NA
Chr1	Araport11	exon	743090	743203	.	*	.	gene_id=AT1G03090;Name=MCCA;miR_group=NA
Chr1	Araport11	exon	743301	743546	.	*	.	gene_id=AT1G03090;Name=MCCA;miR_group=NA
Chr1	Araport11	exon	743620	743716	.	*	.	gene_id=AT1G03090;Name=MCCA;miR_group=NA
Chr1	Araport11	exon	743815	744184	.	*	.	gene_id=AT1G03090;Name=MCCA;miR_group=NA
Chr1	Araport11	exon	743885	746479	.	*	.	gene_id=AT1G03100;Name=AT1G03100;miR_group=NA
Chr1	Araport11	exon	747197	747531	.	*	.	gene_id=AT1G03103;Name=AT1G03103;miR_group=NA
Chr1	Araport11	exon	747622	747726	.	*	.	gene_id=AT1G03103;Name=AT1G03103;miR_group=NA
Chr1	Araport11	exon	747858	748057	.	*	.	gene_id=AT1G03103;Name=AT1G03103;miR_group=NA
Chr1	Araport11	exon	748101	749034	.	*	.	gene_id=AT1G03106;Name=AT1G03106;miR_group=NA
Chr1	Araport11	exon	749246	749495	.	*	.	gene_id=AT1G03110;Name=TRM82;miR_group=NA
Chr1	Araport11	exon	749785	749949	.	*	.	gene_id=AT1G03110;Name=TRM82;miR_group=NA
Chr1	Araport11	exon	750118	750298	.	*	.	gene_id=AT1G03110;Name=TRM82;miR_group=NA
Chr1	Araport11	exon	750416	750472	.	*	.	gene_id=AT1G03110;Name=TRM82;miR_group=NA
Chr1	Araport11	exon	750557	750627	.	*	.	gene_id=AT1G03110;Name=TRM82;miR_group=NA
Chr1	Araport11	exon	750796	750874	.	*	.	gene_id=AT1G03110;Name=TRM82;miR_group=NA
Chr1	Araport11	exon	750957	751016	.	*	.	gene_id=AT1G03110;Name=TRM82;miR_group=NA
Chr1	Araport11	exon	751120	751223	.	*	.	gene_id=AT1G03110;Name=TRM82;miR_group=NA
Chr1	Araport11	exon	751297	751357	.	*	.	gene_id=AT1G03110;Name=TRM82;miR_group=NA
Chr1	Araport11	exon	751428	751976	.	*	.	gene_id=AT1G03110;Name=TRM82;miR_group=NA
Chr1	Araport11	exon	752191	752660	.	*	.	gene_id=AT1G03120;Name=RAB28;miR_group=NA
Chr1	Araport11	exon	752224	752712	.	*	.	gene_id=AT1G03120;Name=RAB28;miR_group=NA
Chr1	Araport11	exon	752982	753140	.	*	.	gene_id=AT1G03120;Name=RAB28;miR_group=NA
Chr1	Araport11	exon	753307	754262	.	*	.	gene_id=AT1G03130;Name=PSAD-2;miR_group=NA
Chr1	Araport11	exon	754261	754890	.	*	.	gene_id=AT1G03140;Name=AT1G03140;miR_group=NA
Chr1	Araport11	exon	755381	756303	.	*	.	gene_id=AT1G03140;Name=AT1G03140;miR_group=NA
Chr1	Araport11	exon	756414	756538	.	*	.	gene_id=AT1G03150;Name=AT1G03150;miR_group=NA
Chr1	Araport11	exon	756645	756735	.	*	.	gene_id=AT1G03150;Name=AT1G03150;miR_group=NA
Chr1	Araport11	exon	757554	757686	.	*	.	gene_id=AT1G03150;Name=AT1G03150;miR_group=NA
Chr1	Araport11	exon	757937	758006	.	*	.	gene_id=AT1G03150;Name=AT1G03150;miR_group=NA
Chr1	Araport11	exon	758199	758259	.	*	.	gene_id=AT1G03150;Name=AT1G03150;miR_group=NA
Chr1	Araport11	exon	758350	758678	.	*	.	gene_id=AT1G03150;Name=AT1G03150;miR_group=NA
Chr1	Araport11	exon	761261	761810	.	*	.	gene_id=AT1G03160;Name=FZL;miR_group=NA
Chr1	Araport11	exon	761282	761810	.	*	.	gene_id=AT1G03160;Name=FZL;miR_group=NA
Chr1	Araport11	exon	761886	762391	.	*	.	gene_id=AT1G03160;Name=FZL;miR_group=NA
Chr1	Araport11	exon	762510	762578	.	*	.	gene_id=AT1G03160;Name=FZL;miR_group=NA
Chr1	Araport11	exon	763013	763210	.	*	.	gene_id=AT1G03160;Name=FZL;miR_group=NA
Chr1	Araport11	exon	763299	763430	.	*	.	gene_id=AT1G03160;Name=FZL;miR_group=NA
Chr1	Araport11	exon	763980	764066	.	*	.	gene_id=AT1G03160;Name=FZL;miR_group=NA
Chr1	Araport11	exon	764157	764597	.	*	.	gene_id=AT1G03160;Name=FZL;miR_group=NA
Chr1	Araport11	exon	764699	764831	.	*	.	gene_id=AT1G03160;Name=FZL;miR_group=NA
Chr1	Araport11	exon	764699	764866	.	*	.	gene_id=AT1G03160;Name=FZL;miR_group=NA
Chr1	Araport11	exon	764699	764931	.	*	.	gene_id=AT1G03160;Name=FZL;miR_group=NA
Chr1	Araport11	exon	765025	765255	.	*	.	gene_id=AT1G03160;Name=FZL;miR_group=NA
Chr1	Araport11	exon	765485	765600	.	*	.	gene_id=AT1G03160;Name=FZL;miR_group=NA
Chr1	Araport11	exon	765753	766158	.	*	.	gene_id=AT1G03160;Name=FZL;miR_group=NA
Chr1	Araport11	exon	765753	766168	.	*	.	gene_id=AT1G03160;Name=FZL;miR_group=NA
Chr1	Araport11	exon	765753	766194	.	*	.	gene_id=AT1G03160;Name=FZL;miR_group=NA
Chr1	Araport11	exon	766336	766380	.	*	.	gene_id=AT1G03165;Name=AT1G03165;miR_group=NA
Chr1	Araport11	exon	767142	767324	.	*	.	gene_id=AT1G03165;Name=AT1G03165;miR_group=NA
Chr1	Araport11	exon	768376	770684	.	*	.	gene_id=AT1G03170;Name=FAF2;miR_group=NA
Chr1	Araport11	exon	773358	773691	.	*	.	gene_id=AT1G03180;Name=AT1G03180;miR_group=NA
Chr1	Araport11	exon	773358	774153	.	*	.	gene_id=AT1G03180;Name=AT1G03180;miR_group=NA
Chr1	Araport11	exon	773361	774153	.	*	.	gene_id=AT1G03180;Name=AT1G03180;miR_group=NA
Chr1	Araport11	exon	773377	773691	.	*	.	gene_id=AT1G03180;Name=AT1G03180;miR_group=NA
Chr1	Araport11	exon	773378	773414	.	*	.	gene_id=AT1G03180;Name=AT1G03180;miR_group=NA
Chr1	Araport11	exon	773411	773691	.	*	.	gene_id=AT1G03180;Name=AT1G03180;miR_group=NA
Chr1	Araport11	exon	773499	773691	.	*	.	gene_id=AT1G03180;Name=AT1G03180;miR_group=NA
Chr1	Araport11	exon	774096	774153	.	*	.	gene_id=AT1G03180;Name=AT1G03180;miR_group=NA
Chr1	Araport11	exon	774224	774539	.	*	.	gene_id=AT1G03180;Name=AT1G03180;miR_group=NA
Chr1	Araport11	exon	774231	774539	.	*	.	gene_id=AT1G03180;Name=AT1G03180;miR_group=NA
Chr1	Araport11	exon	774247	774539	.	*	.	gene_id=AT1G03180;Name=AT1G03180;miR_group=NA
Chr1	Araport11	exon	774652	774700	.	*	.	gene_id=AT1G03180;Name=AT1G03180;miR_group=NA
Chr1	Araport11	exon	774785	774879	.	*	.	gene_id=AT1G03180;Name=AT1G03180;miR_group=NA
Chr1	Araport11	exon	774968	775047	.	*	.	gene_id=AT1G03180;Name=AT1G03180;miR_group=NA
Chr1	Araport11	exon	775122	775344	.	*	.	gene_id=AT1G03180;Name=AT1G03180;miR_group=NA
Chr1	Araport11	exon	775122	775362	.	*	.	gene_id=AT1G03180;Name=AT1G03180;miR_group=NA
Chr1	Araport11	exon	775527	775649	.	*	.	gene_id=AT1G03190;Name=UVH6;miR_group=NA
Chr1	Araport11	exon	775622	776355	.	*	.	gene_id=AT1G03190;Name=UVH6;miR_group=NA
Chr1	Araport11	exon	775808	776355	.	*	.	gene_id=AT1G03190;Name=UVH6;miR_group=NA
Chr1	Araport11	exon	776482	776762	.	*	.	gene_id=AT1G03190;Name=UVH6;miR_group=NA
Chr1	Araport11	exon	777155	777237	.	*	.	gene_id=AT1G03190;Name=UVH6;miR_group=NA
Chr1	Araport11	exon	777336	777739	.	*	.	gene_id=AT1G03190;Name=UVH6;miR_group=NA
Chr1	Araport11	exon	777872	778065	.	*	.	gene_id=AT1G03190;Name=UVH6;miR_group=NA
Chr1	Araport11	exon	778153	778333	.	*	.	gene_id=AT1G03190;Name=UVH6;miR_group=NA
Chr1	Araport11	exon	778486	778610	.	*	.	gene_id=AT1G03190;Name=UVH6;miR_group=NA
Chr1	Araport11	exon	778807	778896	.	*	.	gene_id=AT1G03190;Name=UVH6;miR_group=NA
Chr1	Araport11	exon	779002	779080	.	*	.	gene_id=AT1G03190;Name=UVH6;miR_group=NA
Chr1	Araport11	exon	779174	779250	.	*	.	gene_id=AT1G03190;Name=UVH6;miR_group=NA
Chr1	Araport11	exon	779538	779646	.	*	.	gene_id=AT1G03190;Name=UVH6;miR_group=NA
Chr1	Araport11	exon	779744	780044	.	*	.	gene_id=AT1G03190;Name=UVH6;miR_group=NA
Chr1	Araport11	exon	779744	780062	.	*	.	gene_id=AT1G03190;Name=UVH6;miR_group=NA
Chr1	Araport11	exon	780519	780836	.	*	.	gene_id=AT1G03200;Name=AT1G03200;miR_group=NA
Chr1	Araport11	exon	781081	781177	.	*	.	gene_id=AT1G03200;Name=AT1G03200;miR_group=NA
Chr1	Araport11	exon	782904	783175	.	*	.	gene_id=AT1G03210;Name=AT1G03210;miR_group=NA
Chr1	Araport11	exon	782926	782946	.	*	.	gene_id=AT1G03200;Name=AT1G03200;miR_group=NA
Chr1	Araport11	exon	783318	783596	.	*	.	gene_id=AT1G03210;Name=AT1G03210;miR_group=NA
Chr1	Araport11	exon	783318	783842	.	*	.	gene_id=AT1G03210;Name=AT1G03210;miR_group=NA
Chr1	Araport11	exon	783681	783842	.	*	.	gene_id=AT1G03210;Name=AT1G03210;miR_group=NA
Chr1	Araport11	exon	783943	784026	.	*	.	gene_id=AT1G03210;Name=AT1G03210;miR_group=NA
Chr1	Araport11	exon	784133	784346	.	*	.	gene_id=AT1G03210;Name=AT1G03210;miR_group=NA
Chr1	Araport11	exon	786832	788722	.	*	.	gene_id=AT1G03220;Name=AT1G03220;miR_group=NA
Chr1	Araport11	exon	789820	791689	.	*	.	gene_id=AT1G03230;Name=AT1G03230;miR_group=NA
Chr1	Araport11	exon	792222	792461	.	*	.	gene_id=AT1G03240;Name=AT1G03240;miR_group=NA
Chr1	Araport11	exon	792754	793060	.	*	.	gene_id=AT1G03240;Name=AT1G03240;miR_group=NA
Chr1	Araport11	exon	793315	793731	.	*	.	gene_id=AT1G03250;Name=AT1G03250;miR_group=NA
Chr1	Araport11	exon	793316	793731	.	*	.	gene_id=AT1G03250;Name=AT1G03250;miR_group=NA
Chr1	Araport11	exon	793318	793930	.	*	.	gene_id=AT1G03250;Name=AT1G03250;miR_group=NA
Chr1	Araport11	exon	793359	793731	.	*	.	gene_id=AT1G03250;Name=AT1G03250;miR_group=NA
Chr1	Araport11	exon	793829	793930	.	*	.	gene_id=AT1G03250;Name=AT1G03250;miR_group=NA
Chr1	Araport11	exon	794022	794180	.	*	.	gene_id=AT1G03250;Name=AT1G03250;miR_group=NA
Chr1	Araport11	exon	794022	794198	.	*	.	gene_id=AT1G03250;Name=AT1G03250;miR_group=NA
Chr1	Araport11	exon	794328	794410	.	*	.	gene_id=AT1G03250;Name=AT1G03250;miR_group=NA
Chr1	Araport11	exon	794542	794650	.	*	.	gene_id=AT1G03250;Name=AT1G03250;miR_group=NA
Chr1	Araport11	exon	794899	794969	.	*	.	gene_id=AT1G03250;Name=AT1G03250;miR_group=NA
Chr1	Araport11	exon	794899	795069	.	*	.	gene_id=AT1G03250;Name=AT1G03250;miR_group=NA
Chr1	Araport11	exon	795102	795376	.	*	.	gene_id=AT1G03250;Name=AT1G03250;miR_group=NA
Chr1	Araport11	exon	795102	795403	.	*	.	gene_id=AT1G03250;Name=AT1G03250;miR_group=NA
Chr1	Araport11	exon	795449	795856	.	*	.	gene_id=AT1G03260;Name=AT1G03260;miR_group=NA
Chr1	Araport11	exon	795988	796018	.	*	.	gene_id=AT1G03260;Name=AT1G03260;miR_group=NA
Chr1	Araport11	exon	796536	796628	.	*	.	gene_id=AT1G03260;Name=AT1G03260;miR_group=NA
Chr1	Araport11	exon	796776	796892	.	*	.	gene_id=AT1G03260;Name=AT1G03260;miR_group=NA
Chr1	Araport11	exon	797041	797127	.	*	.	gene_id=AT1G03260;Name=AT1G03260;miR_group=NA
Chr1	Araport11	exon	797313	797411	.	*	.	gene_id=AT1G03260;Name=AT1G03260;miR_group=NA
Chr1	Araport11	exon	797546	797600	.	*	.	gene_id=AT1G03260;Name=AT1G03260;miR_group=NA
Chr1	Araport11	exon	797728	797789	.	*	.	gene_id=AT1G03260;Name=AT1G03260;miR_group=NA
Chr1	Araport11	exon	798001	798491	.	*	.	gene_id=AT1G03260;Name=AT1G03260;miR_group=NA
Chr1	Araport11	exon	799115	799431	.	*	.	gene_id=AT1G03270;Name=AT1G03270;miR_group=NA
Chr1	Araport11	exon	799641	799717	.	*	.	gene_id=AT1G03270;Name=AT1G03270;miR_group=NA
Chr1	Araport11	exon	799827	799910	.	*	.	gene_id=AT1G03270;Name=AT1G03270;miR_group=NA
Chr1	Araport11	exon	799999	800112	.	*	.	gene_id=AT1G03270;Name=AT1G03270;miR_group=NA
Chr1	Araport11	exon	800382	800465	.	*	.	gene_id=AT1G03270;Name=AT1G03270;miR_group=NA
Chr1	Araport11	exon	800629	800700	.	*	.	gene_id=AT1G03270;Name=AT1G03270;miR_group=NA
Chr1	Araport11	exon	800972	801039	.	*	.	gene_id=AT1G03270;Name=AT1G03270;miR_group=NA
Chr1	Araport11	exon	801185	801272	.	*	.	gene_id=AT1G03270;Name=AT1G03270;miR_group=NA
Chr1	Araport11	exon	801356	801429	.	*	.	gene_id=AT1G03270;Name=AT1G03270;miR_group=NA
Chr1	Araport11	exon	801517	801889	.	*	.	gene_id=AT1G03270;Name=AT1G03270;miR_group=NA
Chr1	Araport11	exon	802012	802058	.	*	.	gene_id=AT1G03270;Name=AT1G03270;miR_group=NA
Chr1	Araport11	exon	802163	802223	.	*	.	gene_id=AT1G03270;Name=AT1G03270;miR_group=NA
Chr1	Araport11	exon	802320	802625	.	*	.	gene_id=AT1G03270;Name=AT1G03270;miR_group=NA
Chr1	Araport11	exon	802970	803117	.	*	.	gene_id=AT1G03280;Name=AT1G03280;miR_group=NA
Chr1	Araport11	exon	802988	803117	.	*	.	gene_id=AT1G03280;Name=AT1G03280;miR_group=NA
Chr1	Araport11	exon	803010	803117	.	*	.	gene_id=AT1G03280;Name=AT1G03280;miR_group=NA
Chr1	Araport11	exon	803201	803687	.	*	.	gene_id=AT1G03280;Name=AT1G03280;miR_group=NA
Chr1	Araport11	exon	803543	803687	.	*	.	gene_id=AT1G03280;Name=AT1G03280;miR_group=NA
Chr1	Araport11	exon	803565	803687	.	*	.	gene_id=AT1G03280;Name=AT1G03280;miR_group=NA
Chr1	Araport11	exon	803835	803957	.	*	.	gene_id=AT1G03280;Name=AT1G03280;miR_group=NA
Chr1	Araport11	exon	804247	804367	.	*	.	gene_id=AT1G03280;Name=AT1G03280;miR_group=NA
Chr1	Araport11	exon	804739	804852	.	*	.	gene_id=AT1G03280;Name=AT1G03280;miR_group=NA
Chr1	Araport11	exon	804961	805070	.	*	.	gene_id=AT1G03280;Name=AT1G03280;miR_group=NA
Chr1	Araport11	exon	805167	805350	.	*	.	gene_id=AT1G03280;Name=AT1G03280;miR_group=NA
Chr1	Araport11	exon	805458	805652	.	*	.	gene_id=AT1G03280;Name=AT1G03280;miR_group=NA
Chr1	Araport11	exon	805860	806087	.	*	.	gene_id=AT1G03280;Name=AT1G03280;miR_group=NA
Chr1	Araport11	exon	806196	806409	.	*	.	gene_id=AT1G03280;Name=AT1G03280;miR_group=NA
Chr1	Araport11	exon	806661	807066	.	*	.	gene_id=AT1G03280;Name=AT1G03280;miR_group=NA
Chr1	Araport11	exon	807361	807631	.	*	.	gene_id=AT1G03290;Name=AT1G03290;miR_group=NA
Chr1	Araport11	exon	807376	808017	.	*	.	gene_id=AT1G03290;Name=AT1G03290;miR_group=NA
Chr1	Araport11	exon	807379	807510	.	*	.	gene_id=AT1G03290;Name=AT1G03290;miR_group=NA
Chr1	Araport11	exon	807396	807510	.	*	.	gene_id=AT1G03290;Name=AT1G03290;miR_group=NA
Chr1	Araport11	exon	807396	807631	.	*	.	gene_id=AT1G03290;Name=AT1G03290;miR_group=NA
Chr1	Araport11	exon	807592	807631	.	*	.	gene_id=AT1G03290;Name=AT1G03290;miR_group=NA
Chr1	Araport11	exon	807951	808017	.	*	.	gene_id=AT1G03290;Name=AT1G03290;miR_group=NA
Chr1	Araport11	exon	808229	808394	.	*	.	gene_id=AT1G03290;Name=AT1G03290;miR_group=NA
Chr1	Araport11	exon	808532	808822	.	*	.	gene_id=AT1G03290;Name=AT1G03290;miR_group=NA
Chr1	Araport11	exon	808532	809214	.	*	.	gene_id=AT1G03290;Name=AT1G03290;miR_group=NA
Chr1	Araport11	exon	808913	809214	.	*	.	gene_id=AT1G03290;Name=AT1G03290;miR_group=NA
Chr1	Araport11	exon	808979	809214	.	*	.	gene_id=AT1G03290;Name=AT1G03290;miR_group=NA
Chr1	Araport11	exon	809409	809582	.	*	.	gene_id=AT1G03290;Name=AT1G03290;miR_group=NA
Chr1	Araport11	exon	809672	809788	.	*	.	gene_id=AT1G03290;Name=AT1G03290;miR_group=NA
Chr1	Araport11	exon	809911	810090	.	*	.	gene_id=AT1G03290;Name=AT1G03290;miR_group=NA
Chr1	Araport11	exon	810188	810234	.	*	.	gene_id=AT1G03290;Name=AT1G03290;miR_group=NA
Chr1	Araport11	exon	810380	810857	.	*	.	gene_id=AT1G03290;Name=AT1G03290;miR_group=NA
Chr1	Araport11	exon	810380	810873	.	*	.	gene_id=AT1G03290;Name=AT1G03290;miR_group=NA
Chr1	Araport11	exon	810380	813216	.	*	.	gene_id=AT1G03290;Name=AT1G03290;miR_group=NA
Chr1	Araport11	exon	811033	811988	.	*	.	gene_id=AT1G03300;Name=ATDUF1;miR_group=NA
Chr1	Araport11	exon	812030	813086	.	*	.	gene_id=AT1G03300;Name=ATDUF1;miR_group=NA
Chr1	Araport11	exon	813413	813581	.	*	.	gene_id=AT1G03310;Name=DBE1;miR_group=NA
Chr1	Araport11	exon	813413	813604	.	*	.	gene_id=AT1G03310;Name=DBE1;miR_group=NA
Chr1	Araport11	exon	813929	816812	.	*	.	gene_id=AT1G03310;Name=DBE1;miR_group=NA
Chr1	Araport11	exon	816989	817096	.	*	.	gene_id=AT1G03320;Name=AT1G03320;miR_group=NA
Chr1	Araport11	exon	817053	817178	.	*	.	gene_id=AT1G03325;Name=AT1G03325;miR_group=NA
Chr1	Araport11	exon	817175	817767	.	*	.	gene_id=AT1G03320;Name=AT1G03320;miR_group=NA
Chr1	Araport11	exon	817934	818280	.	*	.	gene_id=AT1G03330;Name=LSM2;miR_group=NA
Chr1	Araport11	exon	818920	819078	.	*	.	gene_id=AT1G03330;Name=LSM2;miR_group=NA
Chr1	Araport11	exon	819295	819563	.	*	.	gene_id=AT1G03330;Name=LSM2;miR_group=NA
Chr1	Araport11	exon	819612	819783	.	*	.	gene_id=AT1G03340;Name=AT1G03340;miR_group=NA
Chr1	Araport11	exon	819897	820077	.	*	.	gene_id=AT1G03340;Name=AT1G03340;miR_group=NA
Chr1	Araport11	exon	820159	820501	.	*	.	gene_id=AT1G03340;Name=AT1G03340;miR_group=NA
Chr1	Araport11	exon	820595	820666	.	*	.	gene_id=AT1G03340;Name=AT1G03340;miR_group=NA
Chr1	Araport11	exon	820738	821476	.	*	.	gene_id=AT1G03340;Name=AT1G03340;miR_group=NA
Chr1	Araport11	exon	822582	824410	.	*	.	gene_id=AT1G03350;Name=AT1G03350;miR_group=NA
Chr1	Araport11	exon	824517	824813	.	*	.	gene_id=AT1G03360;Name=RRP4;miR_group=NA
Chr1	Araport11	exon	824891	824992	.	*	.	gene_id=AT1G03360;Name=RRP4;miR_group=NA
Chr1	Araport11	exon	825102	825147	.	*	.	gene_id=AT1G03360;Name=RRP4;miR_group=NA
Chr1	Araport11	exon	825253	825342	.	*	.	gene_id=AT1G03360;Name=RRP4;miR_group=NA
Chr1	Araport11	exon	825422	825487	.	*	.	gene_id=AT1G03360;Name=RRP4;miR_group=NA
Chr1	Araport11	exon	825587	825655	.	*	.	gene_id=AT1G03360;Name=RRP4;miR_group=NA
Chr1	Araport11	exon	825745	826399	.	*	.	gene_id=AT1G03360;Name=RRP4;miR_group=NA
Chr1	Araport11	exon	826523	826737	.	*	.	gene_id=AT1G03365;Name=AT1G03365;miR_group=NA
Chr1	Araport11	exon	826569	829182	.	*	.	gene_id=AT1G03365;Name=AT1G03365;miR_group=NA
Chr1	Araport11	exon	827179	829182	.	*	.	gene_id=AT1G03365;Name=AT1G03365;miR_group=NA
Chr1	Araport11	exon	829721	830383	.	*	.	gene_id=AT1G03365;Name=AT1G03365;miR_group=NA
Chr1	Araport11	exon	829721	830393	.	*	.	gene_id=AT1G03365;Name=AT1G03365;miR_group=NA
Chr1	Araport11	exon	830550	831313	.	*	.	gene_id=AT1G03370;Name=AT1G03370;miR_group=NA
Chr1	Araport11	exon	831420	832640	.	*	.	gene_id=AT1G03370;Name=AT1G03370;miR_group=NA
Chr1	Araport11	exon	832753	832935	.	*	.	gene_id=AT1G03370;Name=AT1G03370;miR_group=NA
Chr1	Araport11	exon	833084	833367	.	*	.	gene_id=AT1G03370;Name=AT1G03370;miR_group=NA
Chr1	Araport11	exon	833454	833570	.	*	.	gene_id=AT1G03370;Name=AT1G03370;miR_group=NA
Chr1	Araport11	exon	833694	833956	.	*	.	gene_id=AT1G03370;Name=AT1G03370;miR_group=NA
Chr1	Araport11	exon	833694	834419	.	*	.	gene_id=AT1G03370;Name=AT1G03370;miR_group=NA
Chr1	Araport11	exon	834254	834419	.	*	.	gene_id=AT1G03370;Name=AT1G03370;miR_group=NA
Chr1	Araport11	exon	834514	835411	.	*	.	gene_id=AT1G03370;Name=AT1G03370;miR_group=NA
Chr1	Araport11	exon	835767	836328	.	*	.	gene_id=AT1G03380;Name=ATG18G;miR_group=NA
Chr1	Araport11	exon	836769	837233	.	*	.	gene_id=AT1G03380;Name=ATG18G;miR_group=NA
Chr1	Araport11	exon	837471	837908	.	*	.	gene_id=AT1G03380;Name=ATG18G;miR_group=NA
Chr1	Araport11	exon	838069	838314	.	*	.	gene_id=AT1G03380;Name=ATG18G;miR_group=NA
Chr1	Araport11	exon	838400	839227	.	*	.	gene_id=AT1G03380;Name=ATG18G;miR_group=NA
Chr1	Araport11	exon	839312	839469	.	*	.	gene_id=AT1G03380;Name=ATG18G;miR_group=NA
Chr1	Araport11	exon	839678	839805	.	*	.	gene_id=AT1G03380;Name=ATG18G;miR_group=NA
Chr1	Araport11	exon	839920	840411	.	*	.	gene_id=AT1G03380;Name=ATG18G;miR_group=NA
Chr1	Araport11	exon	840508	841373	.	*	.	gene_id=AT1G03380;Name=ATG18G;miR_group=NA
Chr1	Araport11	exon	841033	842418	.	*	.	gene_id=AT1G03390;Name=AT1G03390;miR_group=NA
Chr1	Araport11	exon	841677	841746	.	*	.	gene_id=AT1G03395;Name=AT1G03395;miR_group=NA
Chr1	Araport11	exon	842000	842158	.	*	.	gene_id=AT1G03395;Name=AT1G03395;miR_group=NA
Chr1	Araport11	exon	842659	843146	.	*	.	gene_id=AT1G03400;Name=AT1G03400;miR_group=NA
Chr1	Araport11	exon	842712	843552	.	*	.	gene_id=AT1G03400;Name=AT1G03400;miR_group=NA
Chr1	Araport11	exon	843231	843552	.	*	.	gene_id=AT1G03400;Name=AT1G03400;miR_group=NA
Chr1	Araport11	exon	843677	844237	.	*	.	gene_id=AT1G03400;Name=AT1G03400;miR_group=NA
Chr1	Araport11	exon	843677	844251	.	*	.	gene_id=AT1G03400;Name=AT1G03400;miR_group=NA
Chr1	Araport11	exon	844436	845033	.	*	.	gene_id=AT1G03410;Name=2A6;miR_group=NA
Chr1	Araport11	exon	845114	845435	.	*	.	gene_id=AT1G03410;Name=2A6;miR_group=NA
Chr1	Araport11	exon	845952	846463	.	*	.	gene_id=AT1G03410;Name=2A6;miR_group=NA
Chr1	Araport11	exon	845952	847683	.	*	.	gene_id=AT1G03410;Name=2A6;miR_group=NA
Chr1	Araport11	exon	847793	848227	.	*	.	gene_id=AT1G03430;Name=AHP5;miR_group=NA
Chr1	Araport11	exon	848367	848497	.	*	.	gene_id=AT1G03430;Name=AHP5;miR_group=NA
Chr1	Araport11	exon	848642	848713	.	*	.	gene_id=AT1G03430;Name=AHP5;miR_group=NA
Chr1	Araport11	exon	848808	848879	.	*	.	gene_id=AT1G03430;Name=AHP5;miR_group=NA
Chr1	Araport11	exon	848998	849070	.	*	.	gene_id=AT1G03430;Name=AHP5;miR_group=NA
Chr1	Araport11	exon	848998	849621	.	*	.	gene_id=AT1G03430;Name=AHP5;miR_group=NA
Chr1	Araport11	exon	849179	849621	.	*	.	gene_id=AT1G03430;Name=AHP5;miR_group=NA
Chr1	Araport11	exon	852151	854297	.	*	.	gene_id=AT1G03440;Name=AT1G03440;miR_group=NA
Chr1	Araport11	exon	854410	854706	.	*	.	gene_id=AT1G03445;Name=BSU1;miR_group=NA
Chr1	Araport11	exon	854710	854933	.	*	.	gene_id=AT1G03445;Name=BSU1;miR_group=NA
Chr1	Araport11	exon	854803	854933	.	*	.	gene_id=AT1G03445;Name=BSU1;miR_group=NA
Chr1	Araport11	exon	855031	855166	.	*	.	gene_id=AT1G03445;Name=BSU1;miR_group=NA
Chr1	Araport11	exon	855255	855330	.	*	.	gene_id=AT1G03445;Name=BSU1;miR_group=NA
Chr1	Araport11	exon	855405	855601	.	*	.	gene_id=AT1G03445;Name=BSU1;miR_group=NA
Chr1	Araport11	exon	855688	855786	.	*	.	gene_id=AT1G03445;Name=BSU1;miR_group=NA
Chr1	Araport11	exon	855859	855943	.	*	.	gene_id=AT1G03445;Name=BSU1;miR_group=NA
Chr1	Araport11	exon	856056	856294	.	*	.	gene_id=AT1G03445;Name=BSU1;miR_group=NA
Chr1	Araport11	exon	856370	856444	.	*	.	gene_id=AT1G03445;Name=BSU1;miR_group=NA
Chr1	Araport11	exon	856540	856651	.	*	.	gene_id=AT1G03445;Name=BSU1;miR_group=NA
Chr1	Araport11	exon	856759	856840	.	*	.	gene_id=AT1G03445;Name=BSU1;miR_group=NA
Chr1	Araport11	exon	857013	857093	.	*	.	gene_id=AT1G03445;Name=BSU1;miR_group=NA
Chr1	Araport11	exon	857279	857437	.	*	.	gene_id=AT1G03445;Name=BSU1;miR_group=NA
Chr1	Araport11	exon	857547	857628	.	*	.	gene_id=AT1G03445;Name=BSU1;miR_group=NA
Chr1	Araport11	exon	857704	857799	.	*	.	gene_id=AT1G03445;Name=BSU1;miR_group=NA
Chr1	Araport11	exon	857971	858040	.	*	.	gene_id=AT1G03445;Name=BSU1;miR_group=NA
Chr1	Araport11	exon	858120	858216	.	*	.	gene_id=AT1G03445;Name=BSU1;miR_group=NA
Chr1	Araport11	exon	858599	858693	.	*	.	gene_id=AT1G03445;Name=BSU1;miR_group=NA
Chr1	Araport11	exon	858777	858850	.	*	.	gene_id=AT1G03445;Name=BSU1;miR_group=NA
Chr1	Araport11	exon	859001	859079	.	*	.	gene_id=AT1G03445;Name=BSU1;miR_group=NA
Chr1	Araport11	exon	859232	859292	.	*	.	gene_id=AT1G03445;Name=BSU1;miR_group=NA
Chr1	Araport11	exon	859398	859701	.	*	.	gene_id=AT1G03445;Name=BSU1;miR_group=NA
Chr1	Araport11	exon	860761	861278	.	*	.	gene_id=AT1G03457;Name=AT1G03457;miR_group=NA
Chr1	Araport11	exon	860762	861278	.	*	.	gene_id=AT1G03457;Name=AT1G03457;miR_group=NA
Chr1	Araport11	exon	861368	861511	.	*	.	gene_id=AT1G03457;Name=AT1G03457;miR_group=NA
Chr1	Araport11	exon	861606	861909	.	*	.	gene_id=AT1G03457;Name=AT1G03457;miR_group=NA
Chr1	Araport11	exon	862042	862212	.	*	.	gene_id=AT1G03457;Name=AT1G03457;miR_group=NA
Chr1	Araport11	exon	862314	862393	.	*	.	gene_id=AT1G03457;Name=AT1G03457;miR_group=NA
Chr1	Araport11	exon	862488	862613	.	*	.	gene_id=AT1G03457;Name=AT1G03457;miR_group=NA
Chr1	Araport11	exon	862488	862640	.	*	.	gene_id=AT1G03457;Name=AT1G03457;miR_group=NA
Chr1	Araport11	exon	862753	862804	.	*	.	gene_id=AT1G03457;Name=AT1G03457;miR_group=NA
Chr1	Araport11	exon	863459	863541	.	*	.	gene_id=AT1G03457;Name=AT1G03457;miR_group=NA
Chr1	Araport11	exon	863459	863612	.	*	.	gene_id=AT1G03457;Name=AT1G03457;miR_group=NA
Chr1	Araport11	exon	863860	864372	.	*	.	gene_id=AT1G03457;Name=AT1G03457;miR_group=NA
Chr1	Araport11	exon	865895	866941	.	*	.	gene_id=AT1G03470;Name=NET3A;miR_group=NA
Chr1	Araport11	exon	865908	866941	.	*	.	gene_id=AT1G03470;Name=NET3A;miR_group=NA
Chr1	Araport11	exon	865911	866941	.	*	.	gene_id=AT1G03470;Name=NET3A;miR_group=NA
Chr1	Araport11	exon	865915	866941	.	*	.	gene_id=AT1G03470;Name=NET3A;miR_group=NA
Chr1	Araport11	exon	867409	867511	.	*	.	gene_id=AT1G03470;Name=NET3A;miR_group=NA
Chr1	Araport11	exon	867409	867520	.	*	.	gene_id=AT1G03470;Name=NET3A;miR_group=NA
Chr1	Araport11	exon	867409	867733	.	*	.	gene_id=AT1G03470;Name=NET3A;miR_group=NA
Chr1	Araport11	exon	867626	867733	.	*	.	gene_id=AT1G03470;Name=NET3A;miR_group=NA
Chr1	Araport11	exon	867630	867705	.	*	.	gene_id=AT1G03470;Name=NET3A;miR_group=NA
Chr1	Araport11	exon	867630	867733	.	*	.	gene_id=AT1G03470;Name=NET3A;miR_group=NA
Chr1	Araport11	exon	868853	869370	.	*	.	gene_id=AT1G03475;Name=LIN2;miR_group=NA
Chr1	Araport11	exon	869454	869552	.	*	.	gene_id=AT1G03475;Name=LIN2;miR_group=NA
Chr1	Araport11	exon	869658	869782	.	*	.	gene_id=AT1G03475;Name=LIN2;miR_group=NA
Chr1	Araport11	exon	869875	869962	.	*	.	gene_id=AT1G03475;Name=LIN2;miR_group=NA
Chr1	Araport11	exon	870144	870227	.	*	.	gene_id=AT1G03475;Name=LIN2;miR_group=NA
Chr1	Araport11	exon	870313	870407	.	*	.	gene_id=AT1G03475;Name=LIN2;miR_group=NA
Chr1	Araport11	exon	870496	870571	.	*	.	gene_id=AT1G03475;Name=LIN2;miR_group=NA
Chr1	Araport11	exon	870651	871308	.	*	.	gene_id=AT1G03475;Name=LIN2;miR_group=NA
Chr1	Araport11	exon	871874	872212	.	*	.	gene_id=AT1G03490;Name=NAC006;miR_group=NA
Chr1	Araport11	exon	872292	872393	.	*	.	gene_id=AT1G03490;Name=NAC006;miR_group=NA
Chr1	Araport11	exon	872445	872682	.	*	.	gene_id=AT1G03490;Name=NAC006;miR_group=NA
Chr1	Araport11	exon	872740	872906	.	*	.	gene_id=AT1G03490;Name=NAC006;miR_group=NA
Chr1	Araport11	exon	873166	874476	.	*	.	gene_id=AT1G03495;Name=AT1G03495;miR_group=NA
Chr1	Araport11	exon	876087	877556	.	*	.	gene_id=AT1G03510;Name=AT1G03510;miR_group=NA
Chr1	Araport11	exon	877861	878456	.	*	.	gene_id=AT1G03520;Name=AT1G03520;miR_group=NA
Chr1	Araport11	exon	877862	878456	.	*	.	gene_id=AT1G03520;Name=AT1G03520;miR_group=NA
Chr1	Araport11	exon	878540	878655	.	*	.	gene_id=AT1G03520;Name=AT1G03520;miR_group=NA
[truncated: 183,689 more rows]
